# Supplementary material for: The one-dimensional organic inorganic hybrid compound poly[(diethyl­ene­triamine)tetra-μ-iodido-dilead(II)]
Source: Acta Crystallogr Sect E Struct Rep Online. 2008 Jun 13;64(Pt 7):m921. doi: 10.1107/S1600536808013913 (PMC2961667; doi:10.1107/S1600536808013913)
Supplement: Supplementary file 1 [file e-64-0m921-sup1.cif]

##############################################################################
###                                                                        ###
###        Electronic paper (Acta Crystallographica Section E)             ###
###                                                                        ###
##############################################################################
#                                                                            #
# This CIF contains the data in a paper accepted for publication in Acta     #
# Crystallographica Section E. It conforms to the requirements of Notes      #
# for Authors for Section E, and has been peer reviewed under the auspices   #
# of the IUCr Commission on Journals.                                        #
#                                                                            #
# Full details of the Crystallographic Information File format               #
# are given in the paper "The Crystallographic Information File (CIF):       #
# a New Standard Archive File for Crystallography" by S. R. Hall, F. H.      #
# Allen and I. D. Brown [Acta Cryst. (1991), A47, 655-685].                  #
#                                                                            #
# The current version of the core CIF dictionary is obtainable from          #
# ftp://ftp.iucr.org/pub/cif_core.dic. The current version number is 2.4.    #
#                                                                            #
# Software is freely available for graphical display of the structure(s) in  #
# this CIF.  For information consult the CIF home page http://www.iucr.org/  #
# cif/home.html                                                              #
#                                                                            #
# This file may be used for bona fide research purposes within the           #
# scientific community so long as proper attribution is given to the journal # 
# article from which it was obtained.                                        #
#                                                                            #
##############################################################################
                                             
data_I
_audit_creation_method     SHELXL-97
_chemical_name_systematic
;
poly[(diethylenetriamine)tetra-\m-iodido-dilead(II)]
;
_chemical_name_common     ?
_chemical_formula_moiety     'C4 H13 I4 N3 Pb2'
_chemical_formula_sum     'C4 H13 I4 N3 Pb2'
_chemical_formula_iupac     '[Pb2 I4 (C4 H13 N3)]'
_chemical_formula_weight     1025.15
_chemical_melting_point     ?
_symmetry_cell_setting     orthorhombic
_symmetry_space_group_name_H-M     'P n m a'
_symmetry_space_group_name_Hall     '-P 2ac 2n'
loop_
    _symmetry_equiv_pos_as_xyz
    'x, y, z'
    '-x+1/2, -y, z+1/2'
    'x+1/2, -y+1/2, -z+1/2'
    '-x, y+1/2, -z'
    '-x, -y, -z'
    'x-1/2, y, -z-1/2'
    '-x-1/2, y-1/2, z-1/2'
    'x, -y-1/2, z'
_cell_length_a     17.034(6)
_cell_length_b     9.218(3)
_cell_length_c     11.092(4)
_cell_angle_alpha     90.00
_cell_angle_beta     90.00
_cell_angle_gamma     90.00
_cell_volume     1741.6(10)
_cell_formula_units_Z     4
_cell_measurement_reflns_used     25
_cell_measurement_theta_min     10.72
_cell_measurement_theta_max     13.75
_cell_measurement_temperature     293(2)
_exptl_crystal_description     'needle'
_exptl_crystal_colour     'yellow'
_exptl_crystal_size_max     0.2
_exptl_crystal_size_mid     0.05
_exptl_crystal_size_min     0.05
_exptl_crystal_density_diffrn     3.910
_exptl_crystal_density_meas     ?
_exptl_crystal_density_method     'not measured'
_exptl_crystal_F_000     1736
_exptl_absorpt_coefficient_mu     26.375
_exptl_absorpt_correction_type     psi-scan
_exptl_absorpt_process_details     '(North <i>et al.</i>,  1968)'
_exptl_absorpt_correction_T_min     0.095
_exptl_absorpt_correction_T_max     0.268
_exptl_special_details
;
Number of psi-scan sets used was   4
Theta correction was applied.
Averaged transmission function was used.
No Fourier smoothing was applied (North et al.,1968).
;
_diffrn_ambient_temperature     293(2)
_diffrn_radiation_type     MoK\a
_diffrn_radiation_wavelength     0.71073
_diffrn_radiation_source     'fine-focus sealed tube'
_diffrn_radiation_monochromator     graphite
_diffrn_measurement_device_type     'Enraf--Nonius CAD-4'
_diffrn_measurement_device     '\k-geometry diffractometer'
_diffrn_measurement_method     'Non-profiled \w/2\q'
_diffrn_detector_area_resol_mean     ?
_diffrn_reflns_number     2906
_diffrn_reflns_av_R_equivalents     0.0453
_diffrn_reflns_av_sigmaI/netI     0.0764
_diffrn_reflns_theta_min     2.19
_diffrn_reflns_theta_max     26.96
_diffrn_reflns_theta_full     26.96
_diffrn_measured_fraction_theta_max     0.993
_diffrn_measured_fraction_theta_full     0.993
_diffrn_reflns_limit_h_min     -1
_diffrn_reflns_limit_h_max     21
_diffrn_reflns_limit_k_min     -11
_diffrn_reflns_limit_k_max     3
_diffrn_reflns_limit_l_min     -1
_diffrn_reflns_limit_l_max     14
_diffrn_standards_number     2
_diffrn_standards_interval_count     ?
_diffrn_standards_interval_time     120
_diffrn_standards_decay_%     5
_refine_special_details
;
Refinement of <i>F</i>^2^ against ALL reflections. The weighted <i>R</i>-factor
<i>wR</i> and goodness of fit <i>S</i> are based on <i>F</i>^2^, conventional
<i>R</i>-factors <i>R</i> are based on <i>F</i>, with <i>F</i> set to zero for
negative <i>F</i>^2^. The threshold expression of <i>F</i>^2^ >
\s(<i>F</i>^2^) is used only for calculating <i>R</i>-factors(gt) <i>etc</i>.
and is not relevant to the choice of reflections for refinement.
<i>R</i>-factors based on <i>F</i>^2^ are statistically about twice as large
as those based on <i>F</i>, and <i>R</i>- factors based on ALL data will be
even larger.
;
_reflns_number_total     1998
_reflns_number_gt     1202
_reflns_threshold_expression     I>2\s(I)
_refine_ls_structure_factor_coef     Fsqd
_refine_ls_matrix_type     full
_refine_ls_R_factor_all     0.1032
_refine_ls_R_factor_gt     0.0404
_refine_ls_wR_factor_gt     0.0818
_refine_ls_wR_factor_ref     0.0992
_refine_ls_goodness_of_fit_ref     1.000
_refine_ls_restrained_S_all     1.000
_refine_ls_number_reflns     1998
_refine_ls_number_parameters     67
_refine_ls_number_restraints     0
_refine_ls_hydrogen_treatment     constr
_refine_ls_weighting_scheme     calc
_refine_ls_weighting_details
                 'calc w=1/[\s^2^(Fo^2^)+(0.0394P)^2^] where P=(Fo^2^+2Fc^2^)/3'
_atom_sites_solution_hydrogens     geom
_atom_sites_solution_primary     direct
_atom_sites_solution_secondary     difmap
_refine_ls_shift/su_max     0.000
_refine_ls_shift/su_mean     0.000
_refine_diff_density_max     1.572
_refine_diff_density_min     -1.580
_refine_ls_extinction_method     none
_refine_ls_extinction_coef     ?
loop_
    _atom_type_symbol
    _atom_type_description
    _atom_type_scat_dispersion_real
    _atom_type_scat_dispersion_imag
    _atom_type_scat_source
    'C' 'C' 0.0033 0.0016
                         'International Tables Vol C Tables 4.2.6.8 and 6.1.1.4'
    'H' 'H' 0.0000 0.0000
                         'International Tables Vol C Tables 4.2.6.8 and 6.1.1.4'
    'I' 'I' -0.4742 1.8119
                         'International Tables Vol C Tables 4.2.6.8 and 6.1.1.4'
    'N' 'N' 0.0061 0.0033
                         'International Tables Vol C Tables 4.2.6.8 and 6.1.1.4'
    'Pb' 'Pb' -3.3944 10.1111
                         'International Tables Vol C Tables 4.2.6.8 and 6.1.1.4'
_computing_data_collection
                'CAD-4 EXPRESS (Duisenberg, 1992; Mac\'i\<cek & Yordanov, 1992)'
_computing_cell_refinement
                'CAD-4 EXPRESS (Duisenberg, 1992; Mac\'i\<cek & Yordanov, 1992)'
_computing_data_reduction     'XCAD4 (Harms & Wocadlo, 1995)'
_computing_structure_solution     'SHELXS97 (Sheldrick, 2008)'
_computing_structure_refinement     'SHELXL97 (Sheldrick, 2008)'
_computing_molecular_graphics
                           'PLATON (Spek, 2003) and DIAMOND (Brandenburg, 2006)'
_computing_publication_material     'SHELXL97 (Sheldrick, 2008)'
loop_
    _atom_site_type_symbol
    _atom_site_label
    _atom_site_fract_x
    _atom_site_fract_y
    _atom_site_fract_z
    _atom_site_U_iso_or_equiv
    _atom_site_adp_type
    _atom_site_calc_flag
    _atom_site_refinement_flags
    _atom_site_occupancy
    _atom_site_disorder_assembly
    _atom_site_disorder_group
    Pb Pb1 0.49490(3) 0.2500 0.49379(7) 0.0376(2) Uani d S 1 . .
    Pb Pb2 0.23035(4) 0.2500 0.86880(7) 0.0361(2) Uani d S 1 . .
    I I1 0.32678(7) 0.2500 0.61874(12) 0.0482(4) Uani d S 1 . .
    I I2 0.66724(7) 0.2500 0.36339(11) 0.0441(3) Uani d S 1 . .
    I I3 0.43945(5) -0.00127(10) 0.31479(9) 0.0458(3) Uani d . 1 . .
    N N1 0.2835(7) -0.0102(10) 0.8986(11) 0.049(3) Uani d . 1 . .
    H H1A 0.2469 -0.0639 0.9365 0.059 Uiso calc R 1 . .
    H H1B 0.2922 -0.0506 0.8260 0.059 Uiso calc R 1 . .
    N N2 0.3598(9) 0.2500 0.9763(17) 0.055(5) Uani d S 1 . .
    H H2 0.3467 0.2500 1.0558 0.066 Uiso calc SR 1 . .
    C C2 0.4032(8) 0.113(2) 0.9595(18) 0.079(6) Uani d . 1 . .
    H H2C 0.4281 0.1143 0.8807 0.094 Uiso calc R 1 . .
    H H2D 0.4445 0.1075 1.0195 0.094 Uiso calc R 1 . .
    C C1 0.3559(10) -0.0133(16) 0.9684(18) 0.076(6) Uani d . 1 . .
    H H1C 0.3426 -0.0282 1.0525 0.091 Uiso calc R 1 . .
    H H1D 0.3867 -0.0961 0.9425 0.091 Uiso calc R 1 . .
loop_
    _atom_site_aniso_label
    _atom_site_aniso_U_11
    _atom_site_aniso_U_22
    _atom_site_aniso_U_33
    _atom_site_aniso_U_12
    _atom_site_aniso_U_13
    _atom_site_aniso_U_23
    Pb1 0.0375(4) 0.0355(4) 0.0399(4) 0.000 0.0008(3) 0.000
    Pb2 0.0285(3) 0.0402(4) 0.0397(4) 0.000 0.0006(3) 0.000
    I1 0.0465(7) 0.0557(8) 0.0425(8) 0.000 0.0098(7) 0.000
    I2 0.0429(7) 0.0507(8) 0.0388(7) 0.000 0.0023(6) 0.000
    I3 0.0484(5) 0.0472(6) 0.0419(5) -0.0063(4) -0.0028(4) -0.0008(5)
    N1 0.060(7) 0.025(6) 0.062(9) 0.006(5) 0.010(6) 0.001(6)
    N2 0.043(8) 0.062(12) 0.059(12) 0.000 -0.015(9) 0.000
    C2 0.048(9) 0.084(14) 0.103(16) 0.013(10) -0.007(10) 0.011(13)
    C1 0.088(12) 0.043(10) 0.096(16) 0.017(9) -0.023(12) 0.001(11)
_geom_special_details
;
  All esds (except the esd in the dihedral angle between two l.s. planes)
  are estimated using the full covariance matrix.  The cell esds are taken
  into account individually in the estimation of esds in distances, angles
  and torsion angles; correlations between esds in cell parameters are only
  used when they are defined by crystal symmetry.  An approximate (isotropic)
  treatment of cell esds is used for estimating esds involving l.s. planes.
;
loop_
    _geom_bond_atom_site_label_1
    _geom_bond_atom_site_label_2
    _geom_bond_site_symmetry_2
    _geom_bond_distance
    _geom_bond_publ_flag
    Pb1 I1 . 3.1816(17) ?
    Pb1 I3 . 3.1936(13) ?
    Pb1 I2 . 3.2725(16) ?
    Pb1 I3 4_656 3.3190(13) ?
    Pb2 N2 . 2.506(15) ?
    Pb2 N1 . 2.585(10) ?
    Pb2 I2 6_557 3.1591(18) ?
    Pb2 I1 . 3.2236(17) ?
    Pb2 I3 2_555 3.7392(17) ?
    N1 C1 . 1.457(19) ?
    N1 H1A . 0.9000 ?
    N1 H1B . 0.9000 ?
    N2 C2 . 1.476(18) ?
    N2 H2 . 0.9100 ?
    C2 C1 . 1.42(2) ?
    C2 H2C . 0.9700 ?
    C2 H2D . 0.9700 ?
    C1 H1C . 0.9700 ?
    C1 H1D . 0.9700 ?
loop_
    _geom_angle_atom_site_label_1
    _geom_angle_atom_site_label_2
    _geom_angle_atom_site_label_3
    _geom_angle_site_symmetry_1
    _geom_angle_site_symmetry_3
    _geom_angle
    _geom_angle_publ_flag
    I1 Pb1 I3 . . 90.26(3) ?
    I3 Pb1 I3 . 8_565 92.98(5) ?
    I1 Pb1 I2 . . 179.59(4) ?
    I3 Pb1 I2 . . 89.46(3) ?
    I1 Pb1 I3 . 4_656 91.41(3) ?
    I3 Pb1 I3 . 4_656 176.76(3) ?
    I3 Pb1 I3 8_565 4_656 89.79(4) ?
    I2 Pb1 I3 . 4_656 88.88(3) ?
    I3 Pb1 I3 . 5_656 89.79(4) ?
    I3 Pb1 I3 8_565 5_656 176.76(3) ?
    I3 Pb1 I3 4_656 5_656 87.39(4) ?
    N2 Pb2 N1 . . 68.4(3) ?
    N1 Pb2 N1 8_565 . 136.3(5) ?
    N2 Pb2 I2 . 6_557 81.5(4) ?
    N1 Pb2 I2 . 6_557 89.9(3) ?
    N2 Pb2 I1 . . 87.8(4) ?
    N1 Pb2 I1 . . 86.1(3) ?
    I2 Pb2 I1 6_557 . 169.26(4) ?
    I3 Pb2 N1 2_555 . 73.9(3) ?
    I1 Pb2 I3 . 2_555 104.85(3) ?
    I3 Pb2 N2 2_555 . 139.17(15) ?
    I3 Pb2 I3 2_555 7_666 75.64(2) ?
    I2 Pb2 I3 3_456 2_555 83.54(3) ?
    I3 Pb2 N1 7_666 . 149.3(3) ?
    I3 Pb2 N1 7_666 8_565 73.8(3) ?
    Pb1 I3 Pb2 . 2_554 125.02(3) ?
    Pb1 I3 Pb2 4_646 2_554 74.61(2) ?
    Pb1 I1 Pb2 . . 146.46(5) ?
    Pb2 I2 Pb1 6_657 . 83.66(4) ?
    Pb1 I3 Pb1 . 4_646 90.21(4) ?
    C1 N1 Pb2 . . 112.5(8) ?
    C1 N1 H1A . . 109.1 ?
    Pb2 N1 H1A . . 109.1 ?
    C1 N1 H1B . . 109.1 ?
    Pb2 N1 H1B . . 109.1 ?
    H1A N1 H1B . . 107.8 ?
    C2 N2 C2 . 8_565 117.7(17) ?
    C2 N2 Pb2 . . 112.4(9) ?
    C2 N2 H2 . . 104.2 ?
    Pb2 N2 H2 . . 104.2 ?
    C1 C2 N2 . . 114.1(12) ?
    C1 C2 H2C . . 108.7 ?
    N2 C2 H2C . . 108.7 ?
    C1 C2 H2D . . 108.7 ?
    N2 C2 H2D . . 108.7 ?
    H2C C2 H2D . . 107.6 ?
    C2 C1 N1 . . 115.4(13) ?
    C2 C1 H1C . . 108.4 ?
    N1 C1 H1C . . 108.4 ?
    C2 C1 H1D . . 108.4 ?
    N1 C1 H1D . . 108.4 ?
    H1C C1 H1D . . 107.5 ?
loop_
    _geom_torsion_atom_site_label_1
    _geom_torsion_atom_site_label_2
    _geom_torsion_atom_site_label_3
    _geom_torsion_atom_site_label_4
    _geom_torsion_site_symmetry_1
    _geom_torsion_site_symmetry_2
    _geom_torsion_site_symmetry_3
    _geom_torsion_site_symmetry_4
    _geom_torsion
    _geom_torsion_publ_flag
    C1 N1 N2 C2 . . . . 25.1(14) ?
loop_
    _geom_hbond_atom_site_label_D
    _geom_hbond_atom_site_label_H
    _geom_hbond_atom_site_label_A
    _geom_hbond_site_symmetry_A
    _geom_hbond_distance_DH
    _geom_hbond_distance_HA
    _geom_hbond_distance_DA
    _geom_hbond_angle_DHA
    N1 H1A I1 2 0.90 2.93 3.791(12) 160.0
    N1 H1B I2 5_656 0.90 2.88 3.746(12) 163.4
    N2 H2 I2 6_557 0.91 3.19 3.731(17) 120.5
data_global
_journal_date_recd_electronic     2008-04-24
_journal_date_accepted     2008-05-09
_journal_name_full     'Acta Crystallographica, Section E'
_journal_year     2008
_journal_volume     64
_journal_issue      7
_journal_page_first     m921
_journal_page_last     m921
_journal_paper_category     QM
_journal_coeditor_code     DN2346
_publ_contact_author_name     'Pr. Habib Boughzala'
_publ_contact_author_address
;
  Laboratoire de Mat\'eriaux et Cristallochimie
  Institut pr\'eparatoire aux \'etudes ing\'enieur Nabeul
  8000 Mrezga, Nabeul, Tunisia
;
_publ_contact_author_email     habib.boughzala@ipein.rnu.tn
_publ_contact_author_fax     '216 (2) 22 01 81'
_publ_contact_author_phone     '216 (2) 22 00 91'
_publ_section_title
;
The one-dimensional organic inorganic hybrid compound
poly[(diethylenetriamine)tetra-\m-iodido-dilead(II)]
;
loop_
    _publ_author_name
    _publ_author_address
    'Samet Kallel, E.'
;
Laboratoire de Physique appliqu\'ee (LPA)
Facult\'e des Sciences de Sfax, 3018, BP 802
Tunisia
;
    'Boughzala, H.'
;
Laboratoire de Mat\'eriaux et Cristallochimie
Institut pr\'eparatoire aux \'etudes ing\'enieur de Nabeul
8000 Mrezga, Nabeul, Tunisia
;
    'Driss, A.'
;
Laboratoire de Cristallochimie et des Mat\'eriaux
Facult\'e des Sciences de Tunis, Tunisia
;
    'Abid, Y.'
;
Laboratoire de Physique appliqu\'ee (LPA)
Facult\'e des Sciences de Sfax, 3018, BP 802
Tunisia
;
