# Supplementary material for: The one-dimensional organic inorganic hybrid compound poly[(diethyl­ene­triamine)tetra-μ-iodido-dilead(II)]
Source: Acta Crystallogr Sect E Struct Rep Online. 2008 Jun 13;64(Pt 7):m921. doi: 10.1107/S1600536808013913 (PMC2961667; doi:10.1107/S1600536808013913)
Supplement: Supplementary file 2 [file e-64-0m921-Isup2.hkl]

#
# h,k,l, Fc-squared, Fo-squared, sigma(Fo-squared) and status flag
#
data_I
_shelx_title ' I in space group P n m a'
_shelx_refln_list_code          4
_shelx_F_calc_maximum     1039.62
_exptl_crystal_F_000      1736.00
_reflns_d_resolution_high  0.7838
 
loop_
 _symmetry_equiv_pos_as_xyz
 'x, y, z'
 '-x+1/2, -y, z+1/2'
 'x+1/2, -y+1/2, -z+1/2'
 '-x, y+1/2, -z'
 '-x, -y, -z'
 'x-1/2, y, -z-1/2'
 '-x-1/2, y-1/2, z-1/2'
 'x, -y-1/2, z'
 
_cell_length_a    17.0340
_cell_length_b     9.2180
_cell_length_c    11.0920
_cell_angle_alpha  90.000
_cell_angle_beta   90.000
_cell_angle_gamma  90.000
 
_shelx_F_squared_multiplier     1.000
 
loop_
 _refln_index_h
 _refln_index_k
 _refln_index_l
 _refln_F_squared_calc
 _refln_F_squared_meas
 _refln_F_squared_sigma
 _refln_observed_status
   2   0   0      787.50      959.21     72.81 o
   4   0   0   119430.98   115189.63   1303.30 o
   6   0   0    21812.10    21862.64    746.45 o
   8   0   0     6520.73     6404.96    417.92 o
  10   0   0    13966.66    14299.85    848.71 o
  12   0   0    83413.04    82754.06   2155.18 o
  14   0   0    15922.57    14179.70   1128.86 o
  16   0   0    11824.69    14984.79   1054.29 o
  18   0   0    64847.49    65110.40   2854.53 o
  20   0   0     1628.50      503.26   1136.29 o
   2   1   0      248.95      343.58    116.84 o
   4   1   0    29365.41    29478.68    502.63 o
   6   1   0    12723.99    12960.42    421.65 o
   8   1   0    43789.34    41466.83    836.55 o
  10   1   0    18429.48    18797.16    663.24 o
  12   1   0    66400.55    66955.59   2664.60 o
  14   1   0    11506.64    11117.01    595.13 o
  16   1   0    25225.11    23735.18   1121.24 o
  18   1   0      156.57      835.26   1000.16 o
  20   1   0     3916.37     3956.22    488.43 o
   0   2   0   239209.11   270117.28   8289.75 o
   2   2   0   151498.02   162741.92   4810.13 o
   4   2   0   104424.59   104343.77   3575.52 o
   6   2   0   275715.25   267983.22   9374.47 o
   8   2   0   158872.53   155312.91   6531.99 o
  10   2   0    37185.95    36908.43   2103.81 o
  12   2   0   110121.02   104169.98   3143.66 o
  14   2   0     2048.30     2518.94    207.23 o
  16   2   0     3946.58     3680.94    504.08 o
  18   2   0    14744.74    14563.72   1316.31 o
  20   2   0     4226.92     2948.99    491.19 o
   2   3   0     1614.35     2025.87    140.86 o
   4   3   0    11635.98    12292.18    635.04 o
   6   3   0     5436.37     4501.88    400.48 o
   8   3   0    46250.90    45815.55   1411.12 o
  10   3   0    10845.28    11452.45    853.31 o
  12   3   0    45659.94    43846.77   1744.80 o
  14   3   0    12096.85    12151.42    948.25 o
  16   3   0    19000.17    19954.06   1280.87 o
  18   3   0      153.84      677.33    873.56 o
  20   3   0     3563.83     4222.49    561.84 o
   0   4   0  1080819.38  1086744.38   6225.52 o
   2   4   0      285.76      269.04    378.23 o
   4   4   0    95323.45    98301.45   1845.63 o
   6   4   0    20071.16    21361.67    970.91 o
   8   4   0     2751.57     2817.21    243.73 o
  10   4   0     9876.25     8602.21    603.13 o
  12   4   0    47869.60    48625.64   1960.37 o
  14   4   0    12614.72    12925.70    945.09 o
  16   4   0     9332.22     8191.36    704.38 o
  18   4   0    42601.77    48033.60   2654.80 o
  20   4   0     1284.02     2171.28   1251.81 o
   2   5   0     2645.81     2389.88    254.82 o
   4   5   0    10259.52     9198.27    620.60 o
   6   5   0     6829.69     7210.19    552.44 o
   8   5   0    21700.51    22937.83   1202.01 o
  10   5   0     9127.75     8130.10    592.02 o
  12   5   0    34618.95    32695.86   1642.63 o
  14   5   0     5768.96     5891.02    561.88 o
  16   5   0    15859.03    17270.19   1293.40 o
  18   5   0       18.79     -240.54    870.39 o
   0   6   0    97118.91   102565.02   2439.31 o
   2   6   0    40190.46    43841.59   1649.76 o
   4   6   0    43209.33    43744.23   1592.81 o
   6   6   0    83176.06    84526.34   2256.40 o
   8   6   0    65112.57    64776.39   2129.50 o
  10   6   0    16191.71    14638.57    992.68 o
  12   6   0    43232.38    37520.03   2034.19 o
  14   6   0      551.92     -973.26    973.26 o
  16   6   0     1414.69      664.68    978.03 o
  18   6   0     6933.95     6687.12    612.52 o
   2   7   0       71.51     -346.57    661.50 o
   4   7   0     6382.35     7292.07    666.37 o
   6   7   0     1363.82     1311.97    303.86 o
   8   7   0    13441.24    13475.51   1019.53 o
  10   7   0     3068.57     3231.77    370.34 o
  12   7   0    16244.95    16426.64   1299.76 o
  14   7   0     3961.44     4252.63    485.88 o
  16   7   0     6461.38     7302.79    585.61 o
   0   8   0   231653.73   237150.03   4687.74 o
   2   8   0      842.00     1087.22    993.84 o
   4   8   0    26023.82    28988.72   1650.16 o
   6   8   0     2923.91     3712.90    381.42 o
   8   8   0      449.62     1720.23    769.12 o
  10   8   0      962.06     1050.82    930.55 o
  12   8   0    13443.25    13949.44   1081.20 o
  14   8   0     4357.80     3811.09   1281.97 o
   2   9   0      673.56      916.30    946.37 o
   4   9   0     2729.01     3720.78    370.34 o
   6   9   0     1812.82      815.04    954.31 o
   8   9   0     4408.84     4236.86    471.64 o
  10   9   0     2316.44     2166.59    446.30 o
  12   9   0     9083.22     8390.60    680.62 o
   0  10   0    17074.71    16143.36   1214.28 o
   2  10   0     4506.97     5468.17    659.98 o
   4  10   0    10897.49     9372.41    759.80 o
   6  10   0    13129.97    13860.65   1103.34 o
   8  10   0    13514.28    13248.02   1125.50 o
  10  10   0     3164.03     3554.59    583.99 o
   2  11   0       43.71     -623.51   1797.75 o
   4  11   0     1036.94    -1150.52   1150.52 o
   6  11   0      139.44     -382.97   1232.79 o
   1   0   1   255871.72   259032.44   2121.93 o
   2   0   1      693.74      748.81     72.35 o
   3   0   1    13451.23    13635.70    696.59 o
   4   0   1   224669.61   222954.05   5380.38 o
   5   0   1   227686.98   222560.67   2463.21 o
   6   0   1    89879.27    87720.33   1044.32 o
   7   0   1     4923.27     4702.36    242.98 o
   8   0   1    54491.88    52774.93    952.87 o
   9   0   1     4182.47     4109.76    215.61 o
  10   0   1    23259.88    22103.68    748.49 o
  11   0   1    11526.54    11863.54    911.14 o
  12   0   1    86535.02    86694.87   1605.34 o
  13   0   1    65529.29    65589.57   2226.38 o
  14   0   1     4109.16     3905.64    233.45 o
  15   0   1      439.50      440.61    438.23 o
  16   0   1      726.13      751.37    783.37 o
  17   0   1    51878.64    53589.98   1742.74 o
  18   0   1     5939.27     6320.47    359.65 o
  19   0   1      821.55     1386.94    669.59 o
  20   0   1      156.04       84.17    637.08 o
  21   0   1     1105.89     1955.36    785.74 o
   0   1   1    41193.74    44471.82    978.09 o
   1   1   1    41944.33    44700.10    666.57 o
   2   1   1    44574.49    46793.50    709.33 o
   3   1   1    22903.17    23514.71    317.25 o
   4   1   1    33490.89    31839.71    392.45 o
   5   1   1     8081.47     7814.55    235.47 o
   6   1   1    26219.00    26276.52    420.31 o
   7   1   1    32662.13    31609.82    498.05 o
   8   1   1     4509.52     4467.26    214.76 o
   9   1   1     1436.65     1462.99    117.18 o
  10   1   1      708.85      359.67    202.31 o
  11   1   1     9747.87     9228.98    620.83 o
  12   1   1      136.01      285.80    219.28 o
  13   1   1     4644.08     4691.80    187.46 o
  14   1   1        3.64     -163.10    342.65 o
  15   1   1       19.06     -176.93    301.29 o
  16   1   1      243.17      198.20    376.11 o
  17   1   1     9397.17     9466.41    346.01 o
  18   1   1      869.99     1012.84    413.59 o
  19   1   1       24.05     -243.52    442.18 o
  20   1   1     2419.57     2949.35    557.30 o
  21   1   1     3701.19     3594.44    773.55 o
   1   2   1    99201.48   108796.93   1368.19 o
   2   2   1   133016.11   149770.64   4278.07 o
   3   2   1    15200.24    16992.54    651.34 o
   4   2   1    37359.43    39135.58    862.87 o
   5   2   1   272424.13   283545.25   5854.34 o
   6   2   1     7054.61     7634.59    274.23 o
   7   2   1    53358.99    52093.38   1581.41 o
   8   2   1    85772.85    83734.62    917.60 o
   9   2   1    62002.55    59466.39    948.72 o
  10   2   1   144119.00   140322.67   1655.97 o
  11   2   1    22371.55    22236.20    640.88 o
  12   2   1      214.66       72.73    323.89 o
  13   2   1    51656.81    51892.97    954.27 o
  14   2   1    16686.00    17272.06    612.06 o
  15   2   1     8654.96     8968.68    418.11 o
  16   2   1      268.43      399.30    329.01 o
  17   2   1    20693.14    20974.27   1163.70 o
  18   2   1       80.47     -275.41    390.25 o
  19   2   1       60.41     1015.43    455.60 o
  20   2   1     9582.76    11009.99    433.34 o
  21   2   1     1476.37     2082.39    573.36 o
   0   3   1    26129.61    32753.96    985.56 o
   1   3   1    29099.63    33545.10    523.89 o
   2   3   1    41628.57    47418.61    772.49 o
   3   3   1    34697.05    36177.23    604.86 o
   4   3   1    26262.31    27186.16    538.82 o
   5   3   1     3854.58     3768.02    158.09 o
   6   3   1    18956.12    19483.19    551.00 o
   7   3   1    21279.91    21639.25    673.20 o
   8   3   1     4465.86     4544.44    227.04 o
   9   3   1     2173.19     2329.23    296.09 o
  10   3   1      296.02      -22.16    272.33 o
  11   3   1     8812.90     8580.84    407.59 o
  12   3   1       15.45      303.71    292.68 o
  13   3   1     4752.51     4935.37    225.87 o
  14   3   1       62.74     -255.00    358.94 o
  15   3   1       17.01      400.62    402.23 o
  16   3   1      212.88       71.98    435.23 o
  17   3   1     6605.49     7155.34    338.62 o
  18   3   1      503.80     -275.77    582.54 o
  19   3   1        0.16      -16.61    588.04 o
  20   3   1     2611.47     3014.32    431.96 o
   1   4   1   177556.00   199076.59   3132.26 o
   2   4   1     1955.90     2008.12    178.33 o
   3   4   1     5265.57     5163.24    250.59 o
   4   4   1   107037.27   115413.72   5552.97 o
   5   4   1   100036.35   102048.05   3217.95 o
   6   4   1    48917.58    49990.17   1081.73 o
   7   4   1     2004.51     3003.92   1299.36 o
   8   4   1    34728.71    35356.86    992.02 o
   9   4   1     5442.36     6274.03    619.68 o
  10   4   1    13580.68    13007.78    708.03 o
  11   4   1     9355.80     9464.91    535.06 o
  12   4   1    51793.75    51807.75   1433.72 o
  13   4   1    42893.20    43010.32   3230.52 o
  14   4   1     2000.68     2088.63    228.11 o
  15   4   1      485.83      432.26    488.47 o
  16   4   1      601.43      471.03   1065.85 o
  17   4   1    32388.19    33694.90   3173.76 o
  18   4   1     3855.06     3809.42    360.90 o
  19   4   1      731.22      241.43   1893.52 o
  20   4   1      118.65      133.16    788.89 o
   0   5   1    14909.44    16715.86    868.46 o
   1   5   1    11331.25    11212.35    672.34 o
   2   5   1    16269.65    17408.88    765.53 o
   3   5   1    14528.66    15997.20    690.31 o
   4   5   1    15884.65    17423.89    710.84 o
   5   5   1     3779.51     3771.22    209.54 o
   6   5   1    10854.68    11038.62    749.62 o
   7   5   1    11989.25    11314.67    583.07 o
   8   5   1     1999.31     1888.59    171.18 o
   9   5   1      948.01      974.56    443.13 o
  10   5   1      890.45      820.01    593.46 o
  11   5   1     5000.63     4767.91    394.90 o
  12   5   1      297.11      728.03    469.35 o
  13   5   1     2964.29     3183.06    260.35 o
  14   5   1       25.15      563.90    429.38 o
  15   5   1      141.74      -50.45    546.78 o
  16   5   1      111.40      859.45    539.48 o
  17   5   1     5131.13     4699.42    633.87 o
  18   5   1      684.87      891.20    700.94 o
  19   5   1        3.47     -519.61    789.22 o
   1   6   1    29920.95    31833.32    812.08 o
   2   6   1    35739.53    37297.43   3501.04 o
   3   6   1     1398.21     1639.51    477.15 o
   4   6   1    12443.91    14082.30    738.55 o
   5   6   1    95623.43    96182.16   2723.47 o
   6   6   1     1852.98      428.49    537.33 o
   7   6   1    20381.47    21015.91   1213.77 o
   8   6   1    28413.72    28725.76   1050.62 o
   9   6   1    26866.63    24632.77   2277.42 o
  10   6   1    51947.04    51202.52   2436.62 o
  11   6   1     8058.56     8024.87    450.64 o
  12   6   1      133.42      623.01    579.99 o
  13   6   1    23219.08    23529.59   1154.88 o
  14   6   1     7300.71     7551.99    386.70 o
  15   6   1     2584.48     2335.39    603.77 o
  16   6   1       74.12      399.39    598.62 o
  17   6   1     9388.08     9390.12    537.79 o
  18   6   1       56.98     2336.57    712.58 o
   0   7   1     7241.08     7711.36    415.18 o
   1   7   1     9846.51    10446.32    438.25 o
   2   7   1    12033.35    12893.03    680.85 o
   3   7   1     7738.84     7897.15    522.36 o
   4   7   1     6648.70     7066.39    394.86 o
   5   7   1     1297.08      723.99    561.43 o
   6   7   1     6686.76     6326.10    634.71 o
   7   7   1     8148.54     8201.80    397.47 o
   8   7   1     1739.20     1385.45    857.77 o
   9   7   1      171.64      404.95    977.21 o
  10   7   1       29.69      343.54    539.65 o
  11   7   1     2860.03     2036.02    367.63 o
  12   7   1       13.23      149.23    579.64 o
  13   7   1     1191.70     1541.04   1109.38 o
  14   7   1       82.32      288.82    656.00 o
  15   7   1       14.64     -175.73    672.94 o
  16   7   1      158.27      481.09   1150.50 o
  17   7   1     2858.34     1562.33    920.30 o
   1   8   1    37747.52    40159.04   1571.33 o
   2   8   1      571.51     1193.57    709.38 o
   3   8   1     2228.25     2814.06    282.22 o
   4   8   1    18315.99    20152.14   1122.57 o
   5   8   1    29273.41    30579.35   1292.90 o
   6   8   1    11775.07    12847.24    746.10 o
   7   8   1     1251.30      411.62    578.43 o
   8   8   1     7825.35     7832.47    529.46 o
   9   8   1     2644.60     2688.22    367.03 o
  10   8   1     3451.10     3951.48    294.74 o
  11   8   1     1952.32     1012.69   1524.04 o
  12   8   1    13624.50    12928.01    944.27 o
  13   8   1    13427.53    12800.62    811.52 o
  14   8   1      339.97      387.69    804.93 o
  15   8   1       12.35     1270.22    656.95 o
   0   9   1     3272.01     3861.51    443.15 o
   1   9   1     2541.07     1840.57    586.54 o
   2   9   1     3065.27     2713.94    354.21 o
   3   9   1     2972.80     2638.36    818.87 o
   4   9   1     3555.72     2894.75    672.63 o
   5   9   1      990.84      931.67    668.64 o
   6   9   1     2508.48     2597.24    673.02 o
   7   9   1     2618.58     3040.68    366.72 o
   8   9   1      435.27      159.36    626.75 o
   9   9   1       91.96     1152.58    679.81 o
  10   9   1      347.58     -325.09    721.70 o
  11   9   1     1317.02     2018.24    761.13 o
  12   9   1      121.22     -439.83   1095.90 o
  13   9   1      648.32     2016.73    873.56 o
   1  10   1     6501.12     6188.11    327.20 o
   2  10   1     4215.92     3340.50   1101.83 o
   3  10   1       96.55      553.65    719.31 o
   4  10   1     2269.04     1553.21    800.52 o
   5  10   1    16497.04    15190.23    886.05 o
   6  10   1      164.59    -1382.83   1580.16 o
   7  10   1     3749.85     2512.37    865.44 o
   8  10   1     4653.20     4275.49    396.38 o
   9  10   1     7099.54     7176.46    490.59 o
  10  10   1     8637.58     8808.52    838.89 o
  11  10   1     1541.48     1708.21   1499.49 o
   0  11   1     1032.55     2140.15    830.38 o
   1  11   1     1572.54     1653.03    920.79 o
   2  11   1     2084.80     1677.52    992.29 o
   3  11   1     1676.84     1422.92   1033.08 o
   4  11   1     1064.42     1078.11    421.22 o
   5  11   1      166.95      -40.87    866.85 o
   6  11   1     1128.62      868.78    848.04 o
   7  11   1     1222.91     2059.92    930.76 o
   0   0   2    15346.78    13653.98    634.18 o
   1   0   2    21160.71    20159.14    524.27 o
   2   0   2    13680.86    13187.68    580.06 o
   3   0   2      687.67      822.97    107.62 o
   4   0   2    33843.11    33632.70    899.69 o
   5   0   2   478064.72   467669.00   3421.83 o
   6   0   2   132990.91   128969.77   1906.15 o
   7   0   2   104863.78   102787.60   1809.26 o
   8   0   2   141248.39   138647.91   2244.23 o
   9   0   2     7533.70     7527.43    533.49 o
  10   0   2    82398.11    81044.45   1978.13 o
  11   0   2       44.75     -344.99    481.09 o
  12   0   2    20987.91    20236.94   1203.55 o
  13   0   2    61992.57    60465.17   2035.80 o
  14   0   2     4007.25     4103.96    362.44 o
  15   0   2     1650.22     1677.56    637.79 o
  16   0   2      762.86     1775.63    639.35 o
  17   0   2      237.56      843.49    538.06 o
  18   0   2      154.31     -104.45    796.02 o
  19   0   2     1352.06      805.53    981.19 o
  20   0   2     2135.46     2546.40   1137.89 o
  21   0   2      109.79     1267.61    878.30 o
   1   1   2       11.46      698.82     88.21 o
   2   1   2     9206.86     8577.75    358.74 o
   3   1   2    13285.47    12595.22    408.32 o
   4   1   2        9.18      271.50    218.39 o
   5   1   2    26456.02    25912.67    710.97 o
   6   1   2     2589.46     2764.41    161.05 o
   7   1   2    48763.69    46800.25    884.93 o
   8   1   2     3268.92     3282.52    147.10 o
   9   1   2    28802.55    27402.67    769.09 o
  10   1   2     2636.69     2558.29    163.38 o
  11   1   2    25474.77    24466.43    833.85 o
  12   1   2     2142.51     2180.46    160.86 o
  13   1   2    10165.50    10645.94    542.26 o
  14   1   2     4879.03     4801.21    641.01 o
  15   1   2    12629.71    12056.02    668.05 o
  16   1   2      912.63     1273.83    205.34 o
  17   1   2     9784.22    10281.46   1149.19 o
  18   1   2     2157.97     2149.63    527.01 o
  19   1   2     7070.51     7384.69    408.39 o
  20   1   2      970.97     1062.24    676.73 o
  21   1   2     1744.30     1290.79   1732.93 o
   0   2   2   194669.83   208462.77   1925.75 o
   1   2   2    30463.09    32340.87    785.08 o
   2   2   2   214669.25   224331.45   2287.82 o
   3   2   2   159527.08   164333.20   4902.32 o
   4   2   2    62571.88    62152.17   1266.30 o
   5   2   2    46374.82    45360.50   1096.43 o
   6   2   2    10889.94    10772.86    865.31 o
   7   2   2   192966.75   187012.03   5025.21 o
   8   2   2      963.50      729.97    279.61 o
   9   2   2    31274.42    29389.82    902.36 o
  10   2   2     5082.83     5101.26    569.82 o
  11   2   2    36259.00    34675.53   1043.09 o
  12   2   2    11012.69    10175.18    824.00 o
  13   2   2      831.39     1102.38    390.67 o
  14   2   2    21023.60    20379.53   1449.66 o
  15   2   2    10789.99    10779.34    568.06 o
  16   2   2    23818.38    25828.00   1207.84 o
  17   2   2       60.72      526.90    516.85 o
  18   2   2     7805.35     8863.24   1456.97 o
  19   2   2     1354.65     1043.14    775.96 o
  20   2   2     3353.79     3788.95    477.18 o
  21   2   2     4047.48     4471.15    541.08 o
   1   3   2       11.39     -374.87    374.87 o
   2   3   2     2751.49     3497.98    258.00 o
   3   3   2     9621.61     9064.92    671.36 o
   4   3   2     1022.42      633.05    365.58 o
   5   3   2    12966.54    15159.25    780.69 o
   6   3   2     1668.77     1826.39    175.68 o
   7   3   2    37642.10    38615.33   1304.51 o
   8   3   2     3872.02     3836.61    310.23 o
   9   3   2    24720.54    26761.16   1232.32 o
  10   3   2     2086.55     2013.11    224.73 o
  11   3   2    15632.40    15711.26   1122.57 o
  12   3   2     1123.36     1088.82    604.54 o
  13   3   2     9344.56    10319.19    835.79 o
  14   3   2     4116.94     4567.69    416.25 o
  15   3   2    10622.08    10631.14    861.13 o
  16   3   2     1307.55     1416.41    911.57 o
  17   3   2     7137.51     7108.33    498.58 o
  18   3   2     2472.62     1486.07   1054.02 o
  19   3   2     6395.37     2774.55   1437.13 o
  20   3   2      910.63     2082.65    992.26 o
   0   4   2     1652.05     2271.12    257.97 o
   1   4   2     8160.97     8631.59    500.91 o
   2   4   2     7858.72     9511.39    672.83 o
   3   4   2     1667.60     1554.16    186.76 o
   4   4   2    31132.39    35470.37   1234.53 o
   5   4   2   243938.47   242934.30   3219.95 o
   6   4   2    90635.29    85336.24   2012.34 o
   7   4   2    50518.29    51182.53   1631.51 o
   8   4   2    81248.16    77199.53   1994.98 o
   9   4   2     5680.75     6030.57    528.67 o
  10   4   2    46312.18    46912.91   1733.81 o
  11   4   2       98.57        0.00    525.40 o
  12   4   2    12320.47    10296.49    788.39 o
  13   4   2    38917.34    36666.29   1869.35 o
  14   4   2     3548.86     3179.59    371.93 o
  15   4   2      938.35      707.40    729.56 o
  16   4   2      955.74     1843.69    827.68 o
  17   4   2      164.72        0.00    822.92 o
  18   4   2      149.35      115.52    815.01 o
  19   4   2     1209.18     1408.49   1079.32 o
  20   4   2     1259.16     2247.24    954.29 o
   1   5   2      181.67      799.70    419.15 o
   2   5   2     1254.23     1009.70    580.81 o
   3   5   2     5502.92     5799.62    457.44 o
   4   5   2        7.52      376.64    403.55 o
   5   5   2    10881.97    11115.34    843.82 o
   6   5   2     2277.00     2093.85    224.73 o
   7   5   2    25358.26    26715.42   1262.36 o
   8   5   2     2559.32     2587.65    240.56 o
   9   5   2    14360.30    12176.63    853.36 o
  10   5   2     1876.65     1728.22    278.54 o
  11   5   2    15107.61    15461.53   1195.32 o
  12   5   2      994.79     1061.91    283.28 o
  13   5   2     5238.33     4912.83    381.44 o
  14   5   2     1821.55     1987.75    815.04 o
  15   5   2     7302.50     7926.68    609.38 o
  16   5   2      356.61     1436.95    807.10 o
  17   5   2     5261.10     5691.43    517.55 o
  18   5   2     1287.32      610.87   1150.53 o
  19   5   2     3359.03     2644.58    542.85 o
   0   6   2    70167.28    78037.02   2972.93 o
   1   6   2     3706.65     4571.83    287.16 o
   2   6   2    71551.79    73863.32   2390.82 o
   3   6   2    53484.81    55785.80   1989.69 o
   4   6   2    22490.64    22502.80   1249.54 o
   5   6   2    16343.08    14636.63   1108.35 o
   6   6   2     5088.27     5742.35    387.78 o
   7   6   2    66069.00    64443.43   2143.88 o
   8   6   2      982.86     1196.43    620.37 o
   9   6   2    11275.90    10248.60    827.93 o
  10   6   2     2986.10     2923.17    333.94 o
  11   6   2    12658.35    11830.13   1027.40 o
  12   6   2     5526.45     5055.28    430.51 o
  13   6   2      145.99       88.62    788.10 o
  14   6   2     8933.26     8558.54    712.28 o
  15   6   2     4213.40     1968.85   1082.55 o
  16   6   2    10396.83     9215.59    761.37 o
  17   6   2       61.10     -487.42    960.60 o
  18   6   2     3800.16     3611.60    568.17 o
   1   7   2      106.15      905.81    649.79 o
   2   7   2     1285.41     1152.13    846.68 o
   3   7   2     2676.43     3149.47    378.25 o
   4   7   2       70.94      852.98    674.16 o
   5   7   2     3924.76     3372.75    364.02 o
   6   7   2      358.00      707.39    726.38 o
   7   7   2    10602.12    12325.20    945.05 o
   8   7   2      521.08      151.93    797.61 o
   9   7   2     8349.79     9533.63    796.19 o
  10   7   2      669.44     1611.04    754.88 o
  11   7   2     5545.08     5985.92    552.38 o
  12   7   2      664.19      530.16    341.83 o
  13   7   2     3785.70     3249.21    484.29 o
  14   7   2     2159.96     1441.75   1022.36 o
  15   7   2     3548.18     3101.99   1182.24 o
  16   7   2      661.69      512.75   1028.66 o
  17   7   2     2531.15     1109.41   1569.95 o
   0   8   2     1517.47     2386.55   1397.43 o
   1   8   2     3320.72     3332.32    561.85 o
   2   8   2     4037.85     5050.39    495.38 o
   3   8   2      523.03     1115.70    754.88 o
   4   8   2     8441.21     9660.34    683.81 o
   5   8   2    52566.16    52650.23   2386.56 o
   6   8   2    20959.29    20715.47   1615.05 o
   7   8   2    11650.75    11098.37    642.70 o
   8   8   2    21387.91    20862.48   1382.28 o
   9   8   2     1219.16     1394.25    837.18 o
  10   8   2    14578.88    15338.21   1290.19 o
  11   8   2       69.15     1554.05    859.31 o
  12   8   2     4240.24     2636.74   1109.45 o
  13   8   2     8600.45     7888.80    796.16 o
  14   8   2     1236.69      500.09   1044.50 o
  15   8   2      299.52     1335.67   1015.99 o
   1   9   2       41.57      988.57    734.56 o
   2   9   2      227.36     1634.76   1117.27 o
   3   9   2     1052.11     1493.94    989.10 o
   4   9   2       43.09        0.00    947.94 o
   5   9   2     2371.33     2913.60   1008.13 o
   6   9   2      658.52      283.28    879.90 o
   7   9   2     5699.19     5663.04    506.48 o
   8   9   2      579.58        0.00    909.97 o
   9   9   2     3414.91     2693.67   1224.97 o
  10   9   2      518.48      758.04    886.22 o
  11   9   2     4659.33     3762.05   1438.66 o
  12   9   2      328.04     -240.54   1128.35 o
  13   9   2     1349.61     1911.75   1188.51 o
   0  10   2    12013.12    13018.30   1161.90 o
   1  10   2      219.14      782.64   1375.22 o
   2  10   2    13003.09    11117.37    903.89 o
   3  10   2     9359.67     8981.12    772.43 o
   4  10   2     5060.45     5664.50    571.36 o
   5  10   2     2670.86     1992.51   1118.91 o
   6  10   2     1750.47     1107.81   1174.28 o
   7  10   2     9628.95     8036.16    816.76 o
   8  10   2      473.70      696.32    898.88 o
   9  10   2     2048.14     3005.35   1027.10 o
  10  10   2      887.54     -376.65   1207.49 o
  11  10   2     1675.04     3408.87   1217.01 o
   1  11   2       23.69     2297.59    911.82 o
   2  11   2      115.68      183.58   1365.72 o
   3  11   2      403.15     2421.28   1027.07 o
   4  11   2       22.50     1482.82    864.06 o
   5  11   2      430.26     -261.12   1220.14 o
   6  11   2       80.35      129.77   1196.40 o
   7  11   2     1717.69     1709.19   1294.55 o
   1   0   3    54016.85    51620.00   1603.98 o
   2   0   3    79645.20    78994.73   1535.27 o
   3   0   3   225150.95   220088.17   2544.20 o
   4   0   3      749.73     1080.94    161.43 o
   5   0   3    15873.68    16024.38    757.11 o
   6   0   3      154.61      531.74    322.83 o
   7   0   3   191645.30   191956.88   2703.89 o
   8   0   3    38223.04    37948.18   1271.28 o
   9   0   3   150473.41   146621.00   2614.00 o
  10   0   3    65898.27    66209.59   1868.67 o
  11   0   3    73628.90    73696.79   2129.05 o
  12   0   3     4539.89     4604.22    368.78 o
  13   0   3     3817.75     3714.61    302.30 o
  14   0   3     5060.51     4170.54    343.45 o
  15   0   3    31034.63    32596.92   1815.08 o
  16   0   3      178.00     -267.45    672.58 o
  17   0   3    11433.35    13217.75    922.87 o
  18   0   3      458.60     -650.43   1027.07 o
  19   0   3     3209.61     3227.00   1153.74 o
  20   0   3     2965.78     3423.22   1262.94 o
  21   0   3     2014.88     2180.81   1207.52 o
   0   1   3    35506.49    32478.62    800.07 o
   1   1   3    51180.06    50169.58    972.13 o
   2   1   3    43744.14    40981.15    826.24 o
   3   1   3    28735.70    27459.67   1761.55 o
   4   1   3     8318.76     7958.80    410.33 o
   5   1   3    26900.28    26617.70    686.38 o
   6   1   3    11238.38    11259.21    537.58 o
   7   1   3     1153.84     1375.85    106.87 o
   8   1   3      210.44      634.85    252.42 o
   9   1   3    17414.73    16873.00    672.43 o
  10   1   3     1038.60     1345.88    227.10 o
  11   1   3       39.47      179.62    381.39 o
  12   1   3       24.98      587.11    446.28 o
  13   1   3     3214.68     3240.95    247.69 o
  14   1   3      547.43      132.31    396.98 o
  15   1   3     6651.35     6834.61    391.74 o
  16   1   3      303.92      233.96    674.96 o
  17   1   3      324.79      218.62    486.56 o
  18   1   3      506.37     -671.93    671.93 o
  19   1   3     7869.59     8241.90    416.09 o
  20   1   3     2496.65     2367.11    460.52 o
  21   1   3       24.03     -707.99    786.92 o
   1   2   3   151407.41   150618.28   2282.62 o
   2   2   3     1257.15     2678.55    940.89 o
   3   2   3   406522.16   406664.44   2698.19 o
   4   2   3    33671.33    34645.88    813.21 o
   5   2   3     8092.32     7686.12    730.62 o
   6   2   3    21835.75    22035.21    922.79 o
   7   2   3     4773.65     4669.94    276.63 o
   8   2   3    40694.36    39295.14   1016.08 o
   9   2   3       36.37      200.80    273.36 o
  10   2   3    38173.91    37370.45   1220.97 o
  11   2   3    12956.62    11624.89   1268.94 o
  12   2   3    28496.71    28334.05   1104.00 o
  13   2   3        4.65      328.21   1240.70 o
  14   2   3      164.93      496.12    492.37 o
  15   2   3   103139.83    97510.55   6699.98 o
  16   2   3       74.20     -582.31    582.31 o
  17   2   3     1084.38      986.17    341.23 o
  18   2   3     1120.21      504.38    686.73 o
  19   2   3    12885.97    13218.78   1697.74 o
  20   2   3      384.82     -359.52    769.69 o
   0   3   3    23624.06    25406.03   1323.15 o
   1   3   3    42160.80    43979.82   1359.37 o
   2   3   3    38190.57    39255.18   1419.24 o
   3   3   3    18565.61    17782.68   1007.46 o
   4   3   3    10040.77    10296.13    772.65 o
   5   3   3    20288.98    22518.60   1047.05 o
   6   3   3     6924.09     6488.67    520.80 o
   7   3   3     2680.26     2893.19    218.41 o
   8   3   3      264.82      889.39    362.40 o
   9   3   3     9883.85     9913.39    650.66 o
  10   3   3     1811.04     1381.63    645.71 o
  11   3   3       12.49     -503.24    647.25 o
  12   3   3       29.40        0.00    557.05 o
  13   3   3     3858.06     4505.94    463.73 o
  14   3   3      329.29      248.46    653.59 o
  15   3   3     6856.81     7220.71    438.44 o
  16   3   3      183.75      395.63    864.06 o
  17   3   3      163.36     1085.62    686.82 o
  18   3   3      512.74     1191.66    906.80 o
  19   3   3     6569.04     6084.10    576.13 o
  20   3   3     2078.73      286.45   1375.27 o
   1   4   3    14038.27    15435.05    767.23 o
   2   4   3    26284.99    29781.94   1403.78 o
   3   4   3   116791.51   122142.80   2589.50 o
   4   4   3      831.59     1030.26    441.55 o
   5   4   3     6057.35     6000.79    484.37 o
   6   4   3      199.16      735.88    530.15 o
   7   4   3   116281.66   118346.88   2585.70 o
   8   4   3    27176.65    25480.38   1336.91 o
   9   4   3    92083.91    95382.28   2499.96 o
  10   4   3    38335.23    36780.68   1611.35 o
  11   4   3    51989.77    47335.48   1984.33 o
  12   4   3     2213.72     2013.09    800.81 o
  13   4   3     2220.65     2424.58    310.20 o
  14   4   3     4157.21     2726.97    916.38 o
  15   4   3    18885.95    18967.49   1323.61 o
  16   4   3       70.94     -848.23    848.23 o
  17   4   3     7380.31     7141.53    572.97 o
  18   4   3      244.39     -606.11   1076.13 o
  19   4   3     2588.11     2782.23   1000.21 o
   0   5   3     9873.13    10941.11    780.49 o
   1   5   3    26081.50    28091.42   1182.32 o
   2   5   3    19106.71    19169.08   1273.29 o
   3   5   3     8991.25     8225.61    601.56 o
   4   5   3     4316.13     5118.71    419.44 o
   5   5   3    13372.98    12829.21    829.64 o
   6   5   3     4869.31     5704.39    471.67 o
   7   5   3      371.20      633.02    506.41 o
   8   5   3      163.45      120.27    557.06 o
   9   5   3     9488.24     8921.63    680.68 o
  10   5   3      648.24     -134.52    652.01 o
  11   5   3       13.15      144.01    691.57 o
  12   5   3        8.27      777.02    648.84 o
  13   5   3     1749.06     1397.43    326.01 o
  14   5   3      212.00     1724.97    807.10 o
  15   5   3     3078.10     1576.31   1012.89 o
  16   5   3      117.09      642.51    906.79 o
  17   5   3      341.08     -696.32    943.20 o
  18   5   3      247.24      378.23   1052.39 o
  19   5   3     4047.02     4760.64    558.68 o
   1   6   3    51939.18    54433.07   2477.82 o
   2   6   3      410.24     -327.58    783.36 o
   3   6   3   135922.06   134049.56   3341.34 o
   4   6   3     8979.18     7546.10    604.70 o
   5   6   3     1225.58     1229.67    264.29 o
   6   6   3     8422.03     8133.12    498.62 o
   7   6   3     3385.07     3360.04    319.71 o
   8   6   3    13521.12    12392.82    826.40 o
   9   6   3       18.11        0.00    615.60 o
  10   6   3    13999.77    14578.90   1033.77 o
  11   6   3     7039.14     6280.62    443.19 o
  12   6   3    11629.90    11356.36    990.95 o
  13   6   3       36.99      -93.37    848.23 o
  14   6   3      121.87     1504.99    834.00 o
  15   6   3    44663.08    44824.96   2415.73 o
  16   6   3       55.14     -468.43   1224.87 o
  17   6   3      572.10    -1123.61   1123.61 o
  18   6   3      643.85     2190.25   1095.12 o
   0   7   3     8037.74     8144.09    713.89 o
   1   7   3    11726.03    13985.54    786.09 o
   2   7   3    10311.09    10199.36    656.95 o
   3   7   3     7361.45     8128.00    626.81 o
   4   7   3     2649.74     2340.74    389.33 o
   5   7   3     5643.62     5474.85    455.84 o
   6   7   3     3163.47     2902.60    370.34 o
   7   7   3      847.25      731.14    758.05 o
   8   7   3      123.04      -83.87    702.65 o
   9   7   3     3388.01     1728.27   1066.72 o
  10   7   3      506.77      633.02    890.97 o
  11   7   3        6.47     -381.39    822.92 o
  12   7   3       27.12      101.28    829.25 o
  13   7   3     1421.99     2380.19   1049.25 o
  14   7   3      113.12     2315.24    818.17 o
  15   7   3     2985.56     3101.95   1332.58 o
  16   7   3      186.23        0.00   1178.99 o
   1   8   3     1783.28     2668.40   1000.99 o
   2   8   3     5322.21     5242.08    552.38 o
   3   8   3    28298.66    27339.70   2130.09 o
   4   8   3       19.32      927.36    816.59 o
   5   8   3     2874.24     2681.00    430.48 o
   6   8   3       45.43      379.81    921.03 o
   7   8   3    34024.73    39792.50   2158.78 o
   8   8   3     5565.51     5620.31    490.65 o
   9   8   3    20740.31    18911.06   1398.06 o
  10   8   3     9566.16     9565.31    783.52 o
  11   8   3    15553.07    14452.00    975.18 o
  12   8   3      779.88     1614.20    906.80 o
  13   8   3      386.31     1954.44   1106.19 o
  14   8   3     1270.22     1949.73    979.61 o
  15   8   3     6357.60     5846.62    666.33 o
   0   9   3     1653.05     1990.90   1318.30 o
   1   9   3     5786.53     5296.18   1129.29 o
   2   9   3     3797.09     4440.97    571.35 o
   3   9   3     1904.24     1152.13   1419.59 o
   4   9   3      910.42    -1160.02   1160.02 o
   5   9   3     3124.00      327.60   1186.99 o
   6   9   3     1489.22        0.00   1012.85 o
   7   9   3       18.97     -865.64    865.64 o
   8   9   3       64.70      324.41   1041.31 o
   9   9   3     2703.68     -664.70   1150.57 o
  10   9   3      159.33    -1117.27   1117.27 o
  11   9   3        4.18      957.43   1069.79 o
  12   9   3        8.33      126.60   1028.64 o
  13   9   3      378.02      796.02   1076.13 o
   1  10   3    10316.25    10866.99    719.54 o
   2  10   3        3.43     1566.70   1379.96 o
   3  10   3    22848.23    22521.41   1866.75 o
   4  10   3     1023.88      971.69   1139.44 o
   5  10   3       62.03     1292.93    985.91 o
   6  10   3     1493.38      250.05   1239.16 o
   7  10   3     1529.51      745.39   1256.57 o
   8  10   3     2395.52     2131.77   1297.74 o
  10  10   3     2427.75     1850.07   1180.63 o
   0  11   3     1108.05     1006.51   2011.44 o
   1  11   3     2043.08     1914.56   1147.56 o
   2  11   3     1759.00     1044.51   1903.85 o
   3  11   3     1145.87     1614.21    645.69 o
   4  11   3      538.56     -821.34   1514.49 o
   5  11   3      980.57     2429.23   1270.80 o
   6  11   3      570.72        0.00   1242.30 o
   0   0   4    93291.74    85751.83   2052.32 o
   1   0   4     7563.51     7457.40    394.61 o
   2   0   4   408414.19   396110.53   4045.29 o
   3   0   4    41983.59    42409.50   1337.30 o
   4   0   4     8692.97    10280.06    729.88 o
   5   0   4    89339.19    85457.84   1906.16 o
   6   0   4    20720.24    21675.42   1004.33 o
   7   0   4     7852.44     8739.92    596.80 o
   8   0   4    52405.34    55312.02   1685.69 o
   9   0   4     4350.47     4490.35    346.63 o
  10   0   4    61198.51    59427.48   1928.42 o
  11   0   4    18302.92    18018.41   1190.78 o
  12   0   4      865.11     1057.16    598.21 o
  13   0   4    18669.99    18299.03   1315.78 o
  14   0   4    22782.12    21184.16   1499.58 o
  15   0   4     5181.33     5784.91    495.40 o
  16   0   4    15582.73    15867.69   1184.18 o
  17   0   4      199.93      628.27    851.40 o
  18   0   4     3502.41     4271.57    458.96 o
  19   0   4     2069.86     2655.59   1095.15 o
  20   0   4    19308.68    19061.34   1624.33 o
   1   1   4      629.90      741.07    147.11 o
   2   1   4     8907.17     7935.75    561.30 o
   3   1   4     6529.66     6173.19    347.23 o
   4   1   4     4679.36     4619.31    276.42 o
   5   1   4       94.50       60.89    248.98 o
   6   1   4    20717.08    20265.37    728.60 o
   7   1   4      101.89      158.61    261.20 o
   8   1   4     8189.27     8490.96    434.21 o
   9   1   4     8379.65     8313.28    588.08 o
  10   1   4    45765.76    45690.03   2168.29 o
  11   1   4      894.83      616.89    492.18 o
  12   1   4    15118.47    15665.88   1037.82 o
  13   1   4      988.85      586.65    426.89 o
  14   1   4    34382.61    34152.70   1296.99 o
  15   1   4      188.88      596.56    534.62 o
  16   1   4     2085.61     2167.85    652.61 o
  17   1   4       67.59      429.84    540.98 o
  18   1   4     6740.05     8203.94    560.30 o
  19   1   4        1.00      526.63    664.00 o
  20   1   4       13.28     -396.86    910.75 o
   0   2   4    56247.27    54545.46   3053.50 o
   1   2   4     4126.22     4255.70    190.67 o
   2   2   4   328086.50   319364.94   3741.11 o
   3   2   4    85120.81    81720.45   2297.53 o
   4   2   4    20038.24    18642.91    975.78 o
   5   2   4    35213.59    34708.31   2083.60 o
   6   2   4     9914.47     9905.90   1185.02 o
   7   2   4    18837.53    19267.75    730.64 o
   8   2   4    32395.40    32508.98   1494.95 o
   9   2   4     1644.21     1636.60    241.35 o
  10   2   4    56936.12    56533.01   1357.55 o
  11   2   4    19251.66    18968.90    891.19 o
  12   2   4     1125.02     1412.32    420.40 o
  13   2   4     9504.51     9780.89    778.81 o
  14   2   4    26627.30    26111.75   2769.81 o
  15   2   4     1752.43     1621.27    588.72 o
  16   2   4    15847.47    15494.72    871.42 o
  17   2   4      284.29     -159.04    596.54 o
  18   2   4     2202.25     1206.52    792.10 o
  19   2   4     1836.05     2844.76    748.80 o
  20   2   4    15580.07    15698.03    907.08 o
   1   3   4       22.23      349.62    359.67 o
   2   3   4     5059.80     5537.03    381.48 o
   3   3   4     4086.27     3751.25    313.40 o
   4   3   4     4523.60     5395.90    406.79 o
   5   3   4      347.44     -259.54    495.34 o
   6   3   4    15909.65    16889.75   1078.38 o
   7   3   4        0.83     -273.78    503.24 o
   8   3   4     4742.76     5424.21    533.40 o
   9   3   4     6629.80     6087.74    462.20 o
  10   3   4    35166.57    33134.99   1601.70 o
  11   3   4      657.73      628.27    672.59 o
  12   3   4    12468.99    12677.35    976.76 o
  13   3   4     1402.09     1799.40    623.54 o
  14   3   4    27563.74    24861.79   1683.43 o
  15   3   4      375.65     -678.91    914.71 o
  16   3   4     1539.44      422.55    846.68 o
  17   3   4       47.54     -968.50    968.50 o
  18   3   4     5973.58     7483.16    585.61 o
  19   3   4       34.66    -1103.02   1103.02 o
  20   3   4        9.76    -1340.41   1340.41 o
   0   4   4    52500.97    56153.24   2223.49 o
   1   4   4     7080.52     7749.96    433.72 o
   2   4   4   226277.30   220849.61   3893.60 o
   3   4   4    29117.43    29970.41   1511.51 o
   4   4   4     7288.45     8260.01    557.21 o
   5   4   4    50222.94    53910.52   1842.31 o
   6   4   4    17153.53    19828.49   1192.37 o
   7   4   4     2174.75     2267.92    259.55 o
   8   4   4    30046.66    30395.39   1444.69 o
   9   4   4     3364.32     3257.19    295.97 o
  10   4   4    36950.08    35891.03   1728.41 o
  11   4   4    10562.91    10761.12    845.31 o
  12   4   4      399.66      471.59    746.96 o
  13   4   4     9739.87     9852.16    829.46 o
  14   4   4    15297.35    14708.83   1192.10 o
  15   4   4     3000.65     1793.13   1145.83 o
  16   4   4    11327.80    11170.76    802.55 o
  17   4   4       56.41     -352.90    979.58 o
  18   4   4     2083.23     2005.15    482.69 o
  19   4   4     1111.74     2233.00   1167.93 o
   1   5   4      249.47      627.10    565.56 o
   2   5   4     3250.41     3238.23    335.53 o
   3   5   4     3924.04     4384.23    333.96 o
   4   5   4     2674.41     2483.22    289.63 o
   5   5   4      362.60      927.37    496.92 o
   6   5   4    12309.57    11033.01    873.90 o
   8   5   4     4013.44     4135.64    330.78 o
   9   5   4     2898.57     1856.46    748.59 o
  10   5   4    23809.62    23409.96   1517.06 o
  11   5   4      926.27       80.71    781.79 o
  12   5   4     8002.75     8153.28    737.61 o
  13   5   4      234.03     -815.01    815.01 o
  14   5   4    18010.06    19587.45   1317.23 o
  15   5   4       99.65     -210.47    802.35 o
  16   5   4     1192.81     2619.15    873.58 o
  17   5   4      144.20    -1220.14   1220.14 o
  18   5   4     4306.17     4034.22    557.10 o
   0   6   4    14982.64    14678.75   1287.22 o
   1   6   4     1603.97     1997.87    384.38 o
   2   6   4   121081.79   119359.72   3557.02 o
   3   6   4    28826.05    28867.90   1786.72 o
   4   6   4     6639.51     7057.90    666.38 o
   5   6   4    11828.85    12591.81   1030.58 o
   6   6   4     6834.99     5845.48    473.27 o
   7   6   4     5930.51     6478.40    416.28 o
   8   6   4    12164.69    11852.36    967.24 o
   9   6   4      646.54     -163.01    762.79 o
  10   6   4    24312.89    21102.01   1615.19 o
  11   6   4     7006.60     7477.13    571.39 o
  12   6   4      190.99     -659.92    859.31 o
  13   6   4     3261.86     3125.74    468.46 o
  14   6   4    10834.27    10276.34    951.34 o
  15   6   4      729.64     1383.15   1057.15 o
  16   6   4     7341.85     7871.13    800.89 o
  17   6   4      118.90     -134.52   1079.29 o
   1   7   4       57.60     -797.15    797.15 o
   2   7   4     1983.95     2451.48    413.07 o
   3   7   4      646.11        0.00    971.68 o
   4   7   4     1343.83      496.93    998.61 o
   5   7   4       46.70     -761.20    924.20 o
   6   7   4     5089.24     5447.80    446.34 o
   7   7   4        2.63     1849.98    796.01 o
   8   7   4     1643.46     2158.65    824.53 o
   9   7   4     2924.68     3016.52    398.83 o
  10   7   4    11679.00    12820.52   1051.10 o
  11   7   4       13.95     1147.33    914.70 o
  12   7   4     3551.38     1315.19   1288.29 o
  13   7   4      788.17     2438.72   1006.50 o
  14   7   4    10690.55    10003.89    675.90 o
  15   7   4       77.25     -658.33   1259.69 o
  16   7   4      628.86     -281.70   1413.22 o
   0   8   4     8201.82     8789.65    704.38 o
   1   8   4     1380.67     1810.99   1372.89 o
   2   8   4    57698.99    49882.84   2765.63 o
   3   8   4     5127.38     4683.33    527.05 o
   4   8   4     1817.58     1696.55   1223.34 o
   5   8   4    10897.41    11493.86   1005.18 o
   6   8   4     6714.33     6692.05    536.57 o
   7   8   4      606.10      322.84   1103.03 o
   8   8   4     7609.39     8306.61    650.54 o
   9   8   4      568.18     2437.13    965.35 o
  10   8   4    11573.66    12552.67   1052.65 o
  11   8   4     2895.66     1539.89   1166.40 o
  12   8   4       86.86        0.00   1008.07 o
  13   8   4     2808.51      522.27   1381.63 o
  14   8   4     4133.80     3871.19    599.83 o
   1   9   4      136.97     -968.47   1042.14 o
   2   9   4      844.00     1582.56   1378.41 o
   3   9   4      982.01     1897.49    446.29 o
   4   9   4      623.81     -134.52   1262.87 o
   5   9   4      119.96      506.41   1186.90 o
   6   9   4     3358.57     2693.67   1147.42 o
   7   9   4        3.94     -721.63   1061.88 o
   8   9   4     1085.57     -362.41   1084.06 o
   9   9   4      488.48      121.86    955.86 o
  10   9   4     5812.69     6403.70    593.52 o
  11   9   4      198.64      129.77   1011.24 o
  12   9   4     1743.31     2426.10   1362.60 o
   0  10   4     1436.95     1552.51   1642.71 o
   1  10   4      163.80     1431.96   1104.57 o
   2  10   4    22459.68    26365.22   2115.30 o
   3  10   4     4167.77     2399.33   1587.42 o
   4  10   4     1281.40      791.29   1441.72 o
   5  10   4     1721.85     1636.39   1084.08 o
   6  10   4     2805.87     2578.09   1313.58 o
   7  10   4     1103.53     2657.12   1194.84 o
   8  10   4     2140.91     2793.28   1046.10 o
   9  10   4       96.17    -1367.30   1367.30 o
   1  11   4        7.55      306.44   2484.57 o
   2  11   4      308.28     2028.81   1512.90 o
   3  11   4       55.85        0.00   1490.74 o
   4  11   4      263.22      743.79   1492.33 o
   1   0   5   112983.36   109343.98   1821.66 o
   2   0   5      147.22      307.02    501.66 o
   3   0   5   259346.16   248667.73   3627.52 o
   4   0   5    36993.94    36548.14   1426.67 o
   5   0   5      429.63      -49.06    474.76 o
   6   0   5    19282.35    16691.58   1054.81 o
   7   0   5     1359.80     1685.48    194.66 o
   8   0   5    59398.32    59890.14   1923.75 o
   9   0   5      972.43      419.39    609.29 o
  10   0   5    31668.50    32050.60   1519.20 o
  11   0   5     3884.85     4705.40    370.35 o
  12   0   5    36111.08    34182.11   1791.72 o
  13   0   5     2216.25      805.56    851.45 o
  14   0   5      351.79      612.44    648.84 o
  15   0   5    62107.28    67264.84   2730.92 o
  17   0   5     1712.01     1364.19    788.13 o
  18   0   5     2272.53     1243.93   1166.38 o
  19   0   5    11471.18    10594.43    910.18 o
  20   0   5     2343.10     3559.27   1258.17 o
   0   1   5    26333.65    26159.79   1703.42 o
   1   1   5     4504.94     4415.58    151.45 o
   2   1   5    12122.29    11924.42    624.58 o
   3   1   5     6744.26     6377.93    361.47 o
   4   1   5    51737.52    49429.36   1196.76 o
   5   1   5    23121.36    21845.11    830.57 o
   6   1   5    14152.76    13882.55   1102.05 o
   7   1   5     5230.90     5413.58    350.60 o
   8   1   5    12914.88    13874.86    750.90 o
   9   1   5    10858.51    10416.86    920.58 o
  10   1   5       31.87     -424.10    424.10 o
  11   1   5      989.87     1299.78    524.62 o
  12   1   5       20.00     -470.85    470.85 o
  13   1   5      375.14      618.17    571.30 o
  14   1   5     1189.63     1568.07    279.66 o
  15   1   5     6029.32     5919.69    367.17 o
  16   1   5        8.65      355.90   1103.02 o
  17   1   5       82.23     -192.29   1660.86 o
  18   1   5     1395.83     1855.84    708.57 o
  19   1   5     2599.66     3540.98    981.22 o
  20   1   5     1132.50     1102.35    846.08 o
   1   2   5    10046.64    10063.62    382.75 o
   2   2   5    39585.52    36729.98   1263.56 o
   3   2   5    91471.25    85982.19   2037.86 o
   4   2   5     1272.60     1303.35    175.45 o
   5   2   5     6751.98     6131.25    319.46 o
   6   2   5      526.85     1112.03    341.11 o
   7   2   5   133018.45   131450.36   2018.44 o
   8   2   5    56237.88    53017.36   1836.92 o
   9   2   5    83630.38    83516.25   4514.61 o
  10   2   5    64101.07    62556.66   3533.68 o
  11   2   5    37079.32    38393.14   1405.25 o
  12   2   5     5303.09     5116.47    312.06 o
  13   2   5       21.18      479.86   1050.80 o
  14   2   5     2917.97     2630.12    401.99 o
  15   2   5    12152.20    12415.87    619.95 o
  16   2   5      443.21      962.37    584.67 o
  17   2   5     5430.26     5159.01    750.21 o
  18   2   5      370.65      313.91    882.26 o
  19   2   5     2395.13     2642.38    468.29 o
   0   3   5    22189.01    22759.75   1460.51 o
   1   3   5     4749.20     4624.03    256.72 o
   2   3   5     9184.02     9112.60    796.33 o
   3   3   5     4625.91     4903.62    417.87 o
   4   3   5    35450.07    38557.50   1692.54 o
   5   3   5    20836.22    20383.39   1265.45 o
   6   3   5    13118.43    12316.53    873.98 o
   7   3   5     3593.92     3741.56    314.97 o
   8   3   5    10922.40    11794.24    884.96 o
   9   3   5     9647.82     9583.48    758.26 o
  10   3   5      443.00      694.74    269.03 o
  11   3   5     1060.02     1739.25    661.52 o
  12   3   5       94.76      169.33    666.25 o
  13   3   5      236.59     -272.20    815.01 o
  14   3   5      861.31      587.13    957.45 o
  15   3   5     4015.49     2858.32   1084.14 o
  16   3   5       38.36     -998.57    998.57 o
  17   3   5        5.53      498.49    788.10 o
  18   3   5     1015.43      541.24   1030.25 o
  19   3   5     2034.14     1914.94   1259.74 o
   1   4   5    70940.05    73179.65   1880.68 o
   2   4   5      634.64      153.51    777.04 o
   3   4   5   148155.66   140654.34   3301.54 o
   4   4   5    16529.23    18458.31   1266.76 o
   5   4   5      221.18     -413.05    675.75 o
   6   4   5    14507.12    14966.92    961.07 o
   7   4   5     1318.93     1323.05    642.53 o
   8   4   5    31276.39    30717.80   1652.16 o
   9   4   5      784.74      596.62    557.07 o
  10   4   5    19688.22    21736.91   1475.73 o
  11   4   5     3452.26     3399.59    368.76 o
  12   4   5    25392.76    23970.83   1658.02 o
  13   4   5     1484.00      936.89   1016.02 o
  14   4   5      310.66     -401.97    932.12 o
  15   4   5    39768.64    36230.55   2201.74 o
  16   4   5      473.34      702.65    951.11 o
  17   4   5     1206.63     1645.87   1082.48 o
  18   4   5     1900.62     1785.16   1073.00 o
   0   5   5    16150.93    15667.61   1295.21 o
   1   5   5     2673.94     2046.99    741.84 o
   2   5   5     5033.82     5721.79    538.15 o
   3   5   5     2853.84     2690.55    333.94 o
   4   5   5    23160.44    21272.29   1512.43 o
   5   5   5     9074.07     9219.27    884.88 o
   6   5   5     7445.74     7506.02    622.07 o
   7   5   5     2915.91     2980.16    340.27 o
   8   5   5     6580.04     5824.79    390.96 o
   9   5   5     4750.38     4407.93    468.49 o
  10   5   5       10.58        0.00    705.81 o
  11   5   5      453.08      183.58    845.08 o
  12   5   5       13.91      577.63    743.79 o
  13   5   5      508.67     1020.74    816.60 o
  14   5   5      591.53     -327.58    865.65 o
  15   5   5     3829.90     3807.88    523.86 o
  16   5   5       10.98     -881.47   1060.30 o
  17   5   5      134.35      272.20   1014.40 o
  18   5   5      871.43     1609.46   1125.20 o
   1   6   5     2001.78      433.45    759.73 o
   2   6   5    11423.37    10285.20    888.10 o
   3   6   5    34547.88    30872.00   2108.51 o
   4   6   5      657.83      751.71    871.99 o
   5   6   5     3602.12     2799.78   1017.67 o
   6   6   5      233.91     1060.30    650.42 o
   7   6   5    54098.32    55725.11   2383.62 o
   8   6   5    21714.82    24638.31   1781.37 o
   9   6   5    31775.33    33358.54   2057.39 o
  10   6   5    24457.15    25845.86   1822.61 o
  11   6   5    17227.33    16588.70   1344.14 o
  12   6   5     2270.25      936.91    936.91 o
  13   6   5       32.28     -658.33    970.09 o
  14   6   5     1567.84     -466.86   1120.46 o
  15   6   5     5704.66     5436.65    536.54 o
  16   6   5      374.46      533.32    962.19 o
  17   6   5     1966.53     1144.21   1125.22 o
   0   7   5     6100.84     6587.57    596.71 o
   1   7   5     2037.74     2388.06    415.08 o
   2   7   5     3360.33     2669.96   1267.71 o
   3   7   5     1680.90     1311.98   1046.10 o
   4   7   5    12609.83    11385.36    967.24 o
   5   7   5     7153.98     5918.20    590.39 o
   6   7   5     3618.93     1911.87   1164.85 o
   7   7   5      604.63      843.50    745.38 o
   8   7   5     3992.62     2760.20   1052.48 o
   9   7   5     3639.14     3678.10    460.55 o
  10   7   5       85.84    -1031.81   1031.81 o
  11   7   5      417.07     -691.58   1019.16 o
  12   7   5       50.06     2289.92    892.55 o
  13   7   5       77.95     1770.85    946.36 o
  14   7   5      457.28      936.87   1095.11 o
  15   7   5     1281.58      851.42   1204.34 o
   1   8   5    19045.27    20065.41   1770.90 o
   2   8   5       10.19      721.63   1052.38 o
   3   8   5    36249.40    33589.48   2613.54 o
   4   8   5     3281.10     3068.77    512.78 o
   5   8   5      163.64     -490.58   1052.39 o
   6   8   5     3570.22        0.00   1421.23 o
   7   8   5     1022.31      466.85    933.72 o
   8   8   5     8822.01     8275.11    631.55 o
   9   8   5      261.39      235.80    976.42 o
  10   8   5     4877.28     5601.17    527.04 o
  11   8   5     1755.27     2377.04   1023.93 o
  12   8   5     6721.55     6856.51    603.03 o
  13   8   5      580.80     -270.62    978.01 o
   0   9   5     4107.74     2546.53   1740.94 o
   1   9   5      739.96     1415.78   1038.02 o
   2   9   5     1090.83     1543.00   1599.98 o
   3   9   5      687.54     -636.19   1251.80 o
   4   9   5     5331.69     4604.14    625.17 o
   5   9   5     1649.20      430.47   1079.33 o
   6   9   5     1431.37     2206.12   1050.83 o
   7   9   5      546.91     1759.79    947.95 o
   8   9   5     1641.17      405.14   1342.04 o
   9   9   5     1104.90     -544.40   1262.89 o
  10   9   5        2.76     1522.39    951.10 o
  11   9   5       87.40    -1429.03   1429.03 o
   1  10   5      108.93     -823.86   1229.72 o
   2  10   5     1552.47     1827.88   1614.23 o
   3  10   5     6746.17     7535.51    804.04 o
   4  10   5      271.45     2313.67   1245.45 o
   5  10   5     1103.93     2009.85   1297.70 o
   6  10   5      116.40        0.00   1417.95 o
   7  10   5    11227.87    10480.33    805.70 o
   8  10   5     3587.95     4075.31    620.40 o
   0  11   5     1232.11    -2307.38   2307.38 o
   0   0   6   188767.45   178396.02   3637.92 o
   1   0   6     6256.69     6348.46    690.16 o
   2   0   6    75169.95    70614.82   2230.53 o
   3   0   6   101108.00    94752.02   2590.50 o
   4   0   6    33627.46    33736.07   1613.19 o
   5   0   6    33702.27    32698.64   1513.31 o
   6   0   6     4034.13     4129.42    316.56 o
   7   0   6   103965.55   100465.18   2674.79 o
   8   0   6     1495.22     1484.48    237.39 o
   9   0   6    10033.08    10459.16    859.59 o
  10   0   6      292.66      746.96    699.49 o
  11   0   6    15679.52    15878.30   1063.94 o
  12   0   6    12622.48    11961.76   1021.09 o
  13   0   6     2353.22     2611.34    348.18 o
  14   0   6    16852.88    14486.27   1269.72 o
  15   0   6     5098.65     4597.81    444.75 o
  16   0   6     8305.66     9121.87    753.43 o
  17   0   6      279.63     2608.02   1031.81 o
  18   0   6    10365.78    10709.73    881.66 o
  19   0   6      774.83     1758.21   1136.27 o
   1   1   6     5428.65     5087.95    221.16 o
   2   1   6     3202.38     3171.06    186.22 o
   3   1   6     1203.03     1140.05    218.40 o
   4   1   6    10903.36    11064.16    751.23 o
   5   1   6    21185.12    20656.32    887.25 o
   6   1   6      189.71       57.91    835.57 o
   7   1   6     9826.34    10104.32    538.80 o
   8   1   6      780.84       64.13    464.94 o
   9   1   6    26502.73    28543.46   2130.28 o
  10   1   6     2977.45     3047.54    254.15 o
  11   1   6     5889.01     5891.45    306.94 o
  12   1   6     2697.02     1968.68    586.77 o
  13   1   6    11693.65    13289.42    750.45 o
  14   1   6        5.65      247.95    509.90 o
  15   1   6     4188.48     4201.83    316.51 o
  16   1   6     5829.38     6401.81    375.42 o
  17   1   6     7477.92     7309.22    412.98 o
  18   1   6      102.11      130.16    745.37 o
  19   1   6     2628.47     2176.89    775.07 o
   0   2   6     8497.38     8658.34    423.80 o
   1   2   6     1928.20     1998.30    367.09 o
   2   2   6      295.93      664.83    383.21 o
   3   2   6      783.50      336.19    421.37 o
   4   2   6    33143.84    32427.76   1174.53 o
   5   2   6   147586.44   138541.52   5641.56 o
   6   2   6    54855.46    52268.20   2937.29 o
   7   2   6    41317.50    40108.94   1269.88 o
   8   2   6    75845.98    72864.00   1710.09 o
   9   2   6     3172.31     2855.77    238.93 o
  10   2   6    26959.61    26956.75   1398.46 o
  11   2   6      415.02     1108.33    393.44 o
  12   2   6    13662.46    12838.68    748.32 o
  13   2   6    26705.98    27131.74   1939.91 o
  14   2   6     2324.52     2382.45    390.54 o
  15   2   6       47.29     -493.75    599.79 o
  16   2   6      421.63     1119.57    780.99 o
  17   2   6       67.49      652.93    747.74 o
  18   2   6     1363.57     1968.26    630.83 o
  19   2   6      174.06     -597.81    697.20 o
   1   3   6     3783.94     3782.11    645.76 o
   2   3   6     2301.65     2334.43    302.29 o
   3   3   6      535.52     -549.15    810.27 o
   4   3   6     9114.83     8014.94    666.46 o
   5   3   6    19500.46    20165.35   1396.72 o
   6   3   6       23.14     -379.81    591.86 o
   7   3   6     6669.48     7228.94    671.14 o
   8   3   6     1131.25     -235.80    704.25 o
   9   3   6    18200.98    17010.10   1152.69 o
  10   3   6     2314.69     2392.93    335.51 o
  11   3   6     6483.22     6495.81    579.30 o
  12   3   6     2067.68     2388.16    941.66 o
  13   3   6     8859.71     9677.74    764.53 o
  14   3   6       28.54     1626.84    677.32 o
  15   3   6     3066.51     1047.71   1158.49 o
  16   3   6     4159.73     4220.99    506.45 o
  17   3   6     6552.95     6929.28    696.41 o
  18   3   6       53.22      147.18   1199.56 o
   0   4   6   113461.06   104891.84   3401.44 o
   1   4   6     1824.11     1845.16    630.00 o
   2   4   6    45117.00    36632.95   1968.51 o
   3   4   6    54691.33    52452.20   2217.94 o
   4   4   6    22325.34    22065.22   1534.57 o
   5   4   6    19549.30    18365.38   1409.31 o
   6   4   6     2851.21     1945.10    816.66 o
   7   4   6    68015.70    70497.24   2534.01 o
   8   4   6     1330.22     1569.93    813.45 o
   9   4   6     5293.62     5672.62    405.19 o
  10   4   6      185.68     1427.45    715.30 o
  11   4   6     9862.33    10195.74    785.14 o
  12   4   6     8757.29     8460.45    729.70 o
  13   4   6      909.63     2198.18    868.83 o
  14   4   6    11324.58    10727.63    983.01 o
  15   4   6     3377.96     3288.73    474.79 o
  16   4   6     5738.28     4993.50    557.12 o
  17   4   6      333.78     -136.10    941.61 o
  18   4   6     6915.59     5767.54    679.00 o
   1   5   6     1892.69     2022.25    727.21 o
   2   5   6     1641.33     1538.29    922.66 o
   3   5   6      428.87     -194.65    886.23 o
   4   5   6     4281.79     4506.02    443.17 o
   5   5   6    11456.42    11836.58    956.18 o
   6   5   6      123.94     -458.93    815.01 o
   7   5   6     5063.40     4396.89    422.60 o
   8   5   6      289.61      368.73    770.70 o
   9   5   6    14633.27    14061.44   1138.28 o
  10   5   6     1376.43     -392.48    878.33 o
  11   5   6     3258.32     3337.82    428.90 o
  12   5   6     1662.59      430.47   1042.93 o
  13   5   6     7106.85     6956.35    558.73 o
  14   5   6       26.38     -481.09    898.88 o
  15   5   6     1996.77     1921.27   1150.55 o
  16   5   6     3721.04     4206.68    531.77 o
  17   5   6     4277.47     1761.50   1481.37 o
   0   6   6     4419.03     4479.12    528.63 o
   1   6   6     1298.66     1669.01    367.86 o
   2   6   6      229.48     1742.37    666.25 o
   3   6   6      636.89     1584.14    356.07 o
   4   6   6    14792.38    15445.50   1314.04 o
   5   6   6    53450.60    50898.77   2496.13 o
   6   6   6    22798.57    24792.63   1722.84 o
   7   6   6    14653.78    12093.60    922.97 o
   8   6   6    30745.83    28221.33   1948.05 o
   9   6   6     1312.92     1965.57    884.66 o
  10   6   6    11926.69    11938.77    965.61 o
  11   6   6      324.55     1223.30    761.20 o
  12   6   6     6092.26     6954.60    604.61 o
  13   6   6    10516.56    11464.87    876.92 o
  14   6   6     1264.34     2688.79   1017.59 o
  15   6   6       16.78    -1177.40   1177.40 o
  16   6   6      108.79      289.61   1023.90 o
   1   7   6     1678.55     2370.48   1000.99 o
   2   7   6      509.59      563.39    955.86 o
   3   7   6      101.54    -1286.60   1286.60 o
   4   7   6     3104.98     3553.05    492.20 o
   5   7   6     5688.96     5409.86    538.14 o
   6   7   6        1.08     -606.11   1036.56 o
   7   7   6     2204.92     2153.93   1016.04 o
   8   7   6      766.53    -1175.84   1175.84 o
   9   7   6     6898.20     7560.95    656.86 o
  10   7   6      740.20     -375.06   1163.18 o
  11   7   6     2365.57     1416.44   1082.51 o
  12   7   6      868.68     -265.87   1163.18 o
  13   7   6     3225.59     3446.98    577.67 o
  14   7   6       21.05      439.95   1104.60 o
   0   8   6    30133.49    32007.93   2226.67 o
   1   8   6      214.56     -934.52    934.52 o
   2   8   6    12367.06    13200.62   1022.62 o
   3   8   6    15151.76    15134.41   1122.41 o
   4   8   6     7147.27     7239.70    634.70 o
   5   8   6     4664.57     3885.53   1300.98 o
   6   8   6     1182.45      134.52   1193.26 o
   7   8   6    15367.46    13565.41   1231.63 o
   8   8   6      790.17     -131.35   1103.04 o
   9   8   6     1587.75      397.23   1231.24 o
  10   8   6      133.84     -810.26   1145.75 o
  11   8   6     2022.17     2638.18   1232.84 o
  12   8   6     2972.35     2945.26    550.76 o
   1   9   6      429.78     -144.37   1712.31 o
   2   9   6      266.42      739.04   1334.08 o
   3   9   6       58.89    -1628.42   1628.42 o
   4   9   6      740.06     1508.17   1264.46 o
   5   9   6     2600.05     1774.11   1237.60 o
   6   9   6       22.33     1862.64   1318.25 o
   7   9   6     1344.70     2880.29    995.44 o
   8   9   6       63.72    -1216.97   1216.97 o
   9   9   6     4191.26     3614.81   1566.84 o
  10   9   6      296.73      922.62    995.41 o
   0  10   6     1532.94    -1436.98   2117.50 o
   1  10   6      592.32      365.30   1232.50 o
   2  10   6      187.49     2168.07   1815.17 o
   3  10   6      228.82      408.30   1609.43 o
   4  10   6     3562.99     4091.13   1818.46 o
   5  10   6     8669.04     7434.46    827.81 o
   6  10   6     4633.07     4805.01    713.78 o
   1   0   7    39873.27    36330.78   1358.41 o
   2   0   7    37962.02    32035.98   1816.14 o
   3   0   7     4417.29     4436.51    368.78 o
   4   0   7    13074.11    13090.34    961.04 o
   5   0   7    95491.00    87360.10   2705.39 o
   6   0   7    16817.76    18263.04   1301.56 o
   7   0   7    15092.05    15418.08   1176.39 o
   8   0   7    15836.13    15253.39   1097.21 o
   9   0   7    24127.31    23758.10   1551.99 o
  10   0   7    36587.57    34117.93   2049.90 o
  11   0   7     5100.32     5517.44    422.60 o
  12   0   7      162.78     -193.06    805.51 o
  13   0   7    36382.98    37330.91   2187.46 o
  14   0   7     5618.89     2966.06   1247.20 o
  15   0   7     6470.06     6240.86    748.65 o
  16   0   7       93.63     -128.18    922.62 o
  17   0   7    12830.26    13944.40   1383.52 o
  18   0   7      846.02     1474.95   1063.48 o
   0   1   7    30699.74    30610.60   1276.17 o
   1   1   7    34399.32    34782.57    948.49 o
   2   1   7     5056.64     4964.62    292.72 o
   3   1   7    20796.18    18822.86    962.50 o
   4   1   7    10561.46    10095.63    607.83 o
   5   1   7     1971.02     1873.74    204.64 o
   6   1   7     1032.01     1399.00    569.73 o
   7   1   7     5823.30     6148.72    339.97 o
   8   1   7      895.56     1096.49    535.13 o
   9   1   7      464.95      -26.30    833.22 o
  10   1   7      194.85     -645.62    914.71 o
  11   1   7     6881.16     7035.80    369.17 o
  12   1   7     3000.20     2528.30    659.65 o
  13   1   7      409.33     1037.97    625.93 o
  14   1   7       18.19      692.11    665.45 o
  15   1   7       45.13     -253.59    638.28 o
  16   1   7      141.65     -715.52   1147.34 o
  17   1   7     5461.38     6240.02    432.20 o
  18   1   7     1340.09     1986.30    599.79 o
   1   2   7    82635.95    82387.06   1430.84 o
   2   2   7     2908.58     3409.03   1737.79 o
   3   2   7      213.51      983.90    490.60 o
   4   2   7    46268.43    42574.45   1876.65 o
   5   2   7    70071.61    67429.48   2340.41 o
   6   2   7    19882.99    18994.83   1150.43 o
   7   2   7     2407.39     2278.03    647.94 o
   8   2   7    12446.09    12855.09    654.73 o
   9   2   7     5057.66     4554.06    290.39 o
  10   2   7     2137.35     2365.11    607.65 o
  11   2   7      771.11      190.16    605.37 o
  12   2   7    33092.85    32908.69   1441.34 o
  13   2   7    34837.01    35691.63   1582.65 o
  14   2   7     2410.95     2712.52    300.12 o
  15   2   7     2352.66     2719.19    757.23 o
  16   2   7      300.04      454.11    709.91 o
  17   2   7    19586.79    19696.01   2703.29 o
  18   2   7      467.84       88.09    836.89 o
   0   3   7    27857.36    28733.08   1953.14 o
   1   3   7    26293.44    25903.93   1728.90 o
   2   3   7     3050.01     3467.68    373.52 o
   3   3   7    16240.68    15653.27   1135.28 o
   4   3   7     8591.05     7789.79    698.09 o
   5   3   7     1564.63     1267.67    746.99 o
   6   3   7      421.47      180.41    639.35 o
   7   3   7     4513.29     5050.54    390.94 o
   8   3   7      704.27     1193.25    751.71 o
   9   3   7      361.48     1129.93    689.99 o
  10   3   7      165.76      -96.53    667.83 o
  11   3   7     5409.72     4906.52    443.17 o
  12   3   7     1875.27     2801.20    378.24 o
  13   3   7      309.26      455.77   1034.98 o
  14   3   7       55.49    -1071.38   1071.38 o
  15   3   7       50.12      519.07   1036.56 o
  16   3   7       68.50     1800.92   1084.04 o
  17   3   7     4803.54     3921.89    674.23 o
  18   3   7     1408.69        0.00   1465.47 o
   1   4   7    24960.91    24654.19   1368.90 o
   2   4   7    24920.34    27910.58   1784.90 o
   3   4   7     1902.59     2385.00    943.24 o
   4   4   7     9165.81     8586.03    728.16 o
   5   4   7    61397.42    54329.58   2511.25 o
   6   4   7     8642.81     8987.77    517.61 o
   7   4   7     9553.47    10363.55    794.64 o
   8   4   7     8229.66     7474.36    596.74 o
   9   4   7    16715.72    17280.92   1231.75 o
  10   4   7    22554.90    22408.74   1699.02 o
  11   4   7     3038.86     3010.19    432.07 o
  12   4   7       61.45      777.02    821.34 o
  13   4   7    24266.14    24373.67   1680.02 o
  14   4   7     3273.39     3024.43    506.45 o
  15   4   7     3829.45     2244.22   1326.27 o
  16   4   7       55.54     -280.11   1071.38 o
  17   4   7     8917.24     9677.37    884.80 o
   0   5   7    14707.05    14483.14   1242.81 o
   1   5   7    17011.90    16215.02   1563.52 o
   2   5   7     2384.35     1740.89   1084.11 o
   3   5   7    10810.55     9026.35    823.17 o
   4   5   7     4316.92     2530.76   1315.24 o
   5   5   7     1093.96        0.00    838.76 o
   6   5   7      336.04     1066.64    815.01 o
   7   5   7     3423.17     3985.16    424.16 o
   8   5   7      841.63      849.83    949.54 o
   9   5   7      159.12      541.23    829.25 o
  10   5   7      312.13     1775.61    843.49 o
  11   5   7     3777.66     2415.15   1109.45 o
  12   5   7     2202.86     2408.73    465.28 o
  13   5   7      263.28      506.41   1012.82 o
  14   5   7       18.80      401.96   1009.65 o
  15   5   7       19.97     1838.90    927.36 o
  16   5   7       40.96     -601.36   1291.34 o
   1   6   7    33468.79    31693.87   1581.90 o
   2   6   7     1400.95     3112.95   1232.83 o
   3   6   7      120.17      376.64    944.78 o
   4   6   7    15707.61    15394.89   1234.88 o
   5   6   7    28804.46    28720.50   2073.07 o
   6   6   7     7630.01     6706.45    584.06 o
   7   6   7     1119.56     1275.55   1017.59 o
   8   6   7     5164.22     5357.52    503.31 o
   9   6   7     3385.43     4103.83    438.40 o
  10   6   7      788.63      599.79    966.94 o
  11   6   7      353.86     -742.21    909.96 o
  12   6   7    13257.02    13794.18   1218.91 o
  13   6   7    15938.40    14654.37   1014.74 o
  14   6   7      851.40      283.28   1220.16 o
  15   6   7      837.55     1345.17   1128.36 o
   0   7   7     8842.28    10139.90   1182.41 o
   1   7   7     8576.58     9996.08    662.60 o
   2   7   7      802.00     -153.51   1357.83 o
   3   7   7     5808.17     5569.70    580.86 o
   4   7   7     4094.25     4491.66    557.11 o
   5   7   7      623.36      281.70   1216.99 o
   6   7   7      131.19     -414.63    989.08 o
   7   7   7     1642.90     1090.41   1020.77 o
   8   7   7      304.68     -677.33    949.53 o
   9   7   7      155.26     1906.95   1074.54 o
  10   7   7        4.33        0.00   1270.77 o
  11   7   7     1976.28     2424.54   1148.96 o
  12   7   7      367.65     1033.40   1262.86 o
  13   7   7      160.99    -1280.27   1280.27 o
   1   8   7     7492.27     8212.58   1099.25 o
   2   8   7     4998.69     4836.75    694.81 o
   3   8   7      161.52     -164.59   1131.51 o
   4   8   7     2356.47     2394.49   1327.82 o
   5   8   7    17482.38    14074.20   1138.28 o
   6   8   7     2045.10     1368.94   1087.25 o
   7   8   7     2646.91     -446.30   1389.54 o
   8   8   7     2394.81     1916.54   1258.17 o
   9   8   7     6283.04     5393.98    639.43 o
  10   8   7     5538.01     4725.97    631.50 o
  11   8   7      875.72     -305.44   1433.80 o
   0   9   7     2853.69        0.00   2125.46 o
   1   9   7     3918.74     1825.28   1326.28 o
   2   9   7      451.42      650.43    626.69 o
   3   9   7     2651.30    -1679.16   1679.16 o
   4   9   7     1027.58        0.00   1498.68 o
   5   9   7      305.07      178.83   1177.41 o
   6   9   7       71.91    -1330.91   1330.91 o
   7   9   7     1024.10      511.17   1473.37 o
   8   9   7      398.74     1511.32   1199.57 o
   1  10   7     6574.63     4615.82   1517.02 o
   2  10   7      277.90      232.63   1717.06 o
   3  10   7      165.30      444.70   1661.66 o
   0   0   8    69569.25    67024.91   2734.68 o
   1   0   8     1420.30     1965.01    621.17 o
   2   0   8    42268.81    37825.20   2057.03 o
   3   0   8       93.37     1025.48    718.47 o
   4   0   8    32443.49    31678.80   1927.94 o
   5   0   8     4540.96     4308.25    411.52 o
   6   0   8    65192.13    64043.74   2546.53 o
   7   0   8      737.38      840.33    870.41 o
   8   0   8    47411.82    47962.20   2394.38 o
   9   0   8       63.62     -775.44    808.68 o
  10   0   8    11798.69    12236.76    845.33 o
  11   0   8      194.14     1362.56    818.17 o
  12   0   8    31192.16    35187.33   2164.96 o
  13   0   8       26.58    -1041.30   1041.30 o
  14   0   8      360.45     -739.04    906.80 o
  15   0   8       25.79     1311.92    887.80 o
  16   0   8     1769.07     2362.80    463.69 o
  17   0   8      514.60      898.88    971.68 o
   1   1   8     6130.46     5881.52    248.41 o
   2   1   8      380.75      521.71    481.66 o
   3   1   8      404.25     -351.19    495.19 o
   4   1   8     4657.17     4433.82    314.42 o
   5   1   8     2756.86     2083.12    647.06 o
   6   1   8     2165.30     1852.66    388.54 o
   7   1   8     7233.17     6487.73    358.70 o
   8   1   8    14165.61    12726.35    791.58 o
   9   1   8     2096.25     2140.49    252.13 o
  10   1   8     5211.91     5146.75    383.02 o
  11   1   8     7419.59     8452.33    452.10 o
  12   1   8    16949.25    17394.24    960.31 o
  13   1   8        0.70     -629.64    640.92 o
  14   1   8     3190.74     3147.88    434.10 o
  15   1   8      259.46     1582.54    968.51 o
  16   1   8     6628.14     6648.68    442.04 o
  17   1   8      148.40     -913.19    913.19 o
   0   2   8   324834.97   324155.28   4338.86 o
   1   2   8      716.85     3076.78   1074.81 o
   2   2   8     1917.49     1761.77    810.31 o
   3   2   8     4203.79     4406.31    963.89 o
   4   2   8    32089.51    30073.75   3674.23 o
   5   2   8     2654.55     2888.91    783.42 o
   6   2   8     3807.56     3304.64    264.59 o
   7   2   8      829.36      132.57    823.73 o
   8   2   8     1449.95     1603.21    320.96 o
   9   2   8      249.66      602.64    505.78 o
  10   2   8     3255.04     3299.36    488.25 o
  11   2   8     1890.32     1307.16    711.13 o
  12   2   8    20325.62    20348.58   1485.14 o
  13   2   8       17.30      834.44    646.91 o
  14   2   8     3790.32     4112.93    951.98 o
  15   2   8       61.99     -135.35    605.10 o
  16   2   8     4248.76     4399.62    532.29 o
  17   2   8       96.22       54.06    877.58 o
   1   3   8     4565.61     4450.48    352.39 o
   2   3   8      351.33     1223.30    762.78 o
   3   3   8      198.25      326.00    822.92 o
   4   3   8     3473.98     2920.05   1141.11 o
   5   3   8     2539.13     2828.19    375.09 o
   6   3   8     2326.00     1381.63    908.43 o
   7   3   8     6212.28     6380.24    490.66 o
   8   3   8     9676.68     9564.09    658.50 o
   9   3   8     2199.20     2848.71    979.64 o
  10   3   8     4598.75     4575.60    465.31 o
  11   3   8     5381.47     5715.27    482.73 o
  12   3   8    14412.33    14686.11   1272.78 o
  13   3   8        0.78      129.77   1050.80 o
  14   3   8     1958.58     1084.08   1118.89 o
  15   3   8      330.31     1147.34    951.11 o
  16   3   8     6270.53     6573.10    729.64 o
  17   3   8      155.78     -976.42   1379.97 o
   0   4   8    46320.07    48859.16   2700.22 o
   1   4   8      661.35      928.36   1925.97 o
   2   4   8    24407.88    26036.35   1954.19 o
   3   4   8      193.44      113.94    854.57 o
   4   4   8    21747.96    18833.80   1504.29 o
   5   4   8     2940.77     2859.86    428.90 o
   6   4   8    38623.92    36326.91   2189.34 o
   7   4   8      268.24     -781.77    940.03 o
   8   4   8    32090.88    32054.85   2192.00 o
   9   4   8      112.95      113.94    968.50 o
  10   4   8     8293.21     7471.06    558.75 o
  11   4   8       79.10     -479.50   1034.98 o
  12   4   8    20484.00    25577.53   1868.24 o
  13   4   8       51.29     -525.40   1080.87 o
  14   4   8      185.45     -827.67   1068.21 o
  15   4   8       17.93    -1166.32   1166.32 o
  16   4   8     1154.66      770.71   1243.89 o
   1   5   8     2539.68     2611.97    872.33 o
   2   5   8      188.35     -526.99    984.33 o
   3   5   8       98.56    -1068.21   1068.21 o
   4   5   8     3074.52     3416.95    447.90 o
   5   5   8     1688.09     2114.35    955.89 o
   6   5   8      936.21      982.77   1099.88 o
   7   5   8     3797.94     1595.34   1092.05 o
   8   5   8     8360.59     8808.56    755.02 o
   9   5   8      850.10     -246.88   1160.02 o
  10   5   8     2478.25     2399.25    987.55 o
  11   5   8     3736.48     1956.17   1373.75 o
  12   5   8     9209.67     7896.83    666.38 o
  13   5   8        0.37      704.23   1084.04 o
  14   5   8     2048.55     2176.07    520.67 o
  15   5   8      200.67     -156.67    996.99 o
   0   6   8   125701.64   121244.46   4686.54 o
   1   6   8      350.81     2245.99    890.29 o
   2   6   8     1055.28     2756.84   1076.15 o
   3   6   8     1616.13     2684.07    989.12 o
   4   6   8    15588.15    17479.50   1494.48 o
   5   6   8     1110.94     -272.20   1088.81 o
   6   6   8     1547.82     1205.93   1161.62 o
   7   6   8      361.78     1601.54   1084.05 o
   8   6   8      370.87      928.95   1087.21 o
   9   6   8      121.00     1202.73    895.71 o
  10   6   8     1009.86     1899.08    898.90 o
  11   6   8      815.00     1949.71   1199.58 o
  12   6   8     8722.22     9473.22    743.93 o
  13   6   8       12.35     -300.68   1137.84 o
  14   6   8     2108.26     1717.12   1372.11 o
   1   7   8     1766.41     1379.38   1968.75 o
   2   7   8      207.48     -511.16   1482.83 o
   3   7   8       30.32    -1163.16   1402.12 o
   4   7   8     1172.42     2927.75   1381.58 o
   5   7   8      592.13     2392.81    827.68 o
   6   7   8      971.44     3290.14   1182.18 o
   7   7   8     2236.66     2019.41   1380.03 o
   8   7   8     3322.49     2856.68    614.06 o
   9   7   8      618.82      462.10   1280.28 o
  10   7   8     1609.92     3272.78   1294.55 o
  11   7   8     2069.41     1753.51   1343.63 o
  12   7   8     5409.49     4596.17   1592.20 o
   0   8   8    13608.83    13843.41   1127.10 o
   1   8   8      226.02      133.94   1990.04 o
   2   8   8     5134.91     5050.42    728.04 o
   3   8   8       35.00      183.58   1422.69 o
   4   8   8     7925.05     6848.78    731.25 o
   5   8   8      842.49      697.91   1574.65 o
   6   8   8     9878.79     8450.93    800.93 o
   7   8   8      126.70      672.58   1063.46 o
   8   8   8    10404.50    10440.61    938.64 o
   9   8   8       34.74     -498.50   1435.35 o
  10   8   8     2596.38        0.00   1528.80 o
   1   9   8      577.86     1164.76   1106.10 o
   2   9   8       57.47     1728.13   1430.61 o
   3   9   8       16.19      208.89   1460.68 o
   4   9   8      999.40      610.87   1267.63 o
   5   9   8      382.75     -199.40   1677.49 o
   6   9   8      215.96     1550.88   1372.05 o
   1   0   9     8340.11     8409.64    906.22 o
   2   0   9    23482.64    22707.64   1471.20 o
   3   0   9      181.16      443.11    841.90 o
   4   0   9     6065.54     6168.17    527.07 o
   5   0   9    37719.84    37449.05   2259.07 o
   6   0   9      111.42     -865.64    865.64 o
   7   0   9    16784.67    14572.12   1086.11 o
   8   0   9    23659.00    23970.87   1616.74 o
   9   0   9    13429.93    13571.70   1123.98 o
  10   0   9    39271.78    41545.52   2501.26 o
  11   0   9     9235.12    10135.16    889.58 o
  13   0   9     5261.24     6220.08    565.03 o
  14   0   9     5680.53     6220.13    610.93 o
  15   0   9      772.78        0.00   1142.60 o
  16   0   9       71.63     1878.46   1082.45 o
   0   1   9      961.04     -181.03    718.48 o
   1   1   9       46.43      142.57    378.89 o
   2   1   9    16214.21    16046.67    940.97 o
   3   1   9     2581.46     1734.24    683.66 o
   4   1   9     4657.76     4136.37    677.41 o
   5   1   9     3099.09     2803.82    845.69 o
   6   1   9    21471.37    23608.19   1283.60 o
   7   1   9     8720.49     9391.45    482.57 o
   8   1   9     1462.05     2029.62    600.48 o
  10   1   9     1624.03     1698.81    691.11 o
  11   1   9      400.82      423.34   1530.32 o
  12   1   9     1536.03     1994.97    297.07 o
  13   1   9     2681.11     2725.89    833.26 o
  14   1   9       14.21      892.79   1126.76 o
  15   1   9        9.15      103.33    753.43 o
  16   1   9      867.24     1524.46   1031.83 o
   1   2   9    44142.91    46158.45   1289.19 o
   2   2   9      534.55      783.98   1342.80 o
   3   2   9     2241.19     1980.37    681.94 o
   4   2   9    22790.39    22567.50   1591.44 o
   5   2   9    23240.98    24121.67   1292.52 o
   6   2   9    20988.60    19106.00   1021.55 o
   7   2   9      225.91     -380.83    614.00 o
   8   2   9    13385.13    13177.85    740.76 o
   9   2   9      950.89     1123.64    659.93 o
  10   2   9     9215.00     9202.36    510.37 o
  11   2   9     2737.92     2358.92    823.65 o
  12   2   9    14903.29    13565.14    772.54 o
  13   2   9     9033.77     9739.93   1244.11 o
  14   2   9      264.70     1042.42    748.06 o
  15   2   9      429.64     1449.73    684.99 o
  16   2   9      271.01     1270.32    745.75 o
   0   3   9      735.73      549.15   1194.83 o
   1   3   9       40.11      -43.26    748.53 o
   2   3   9    12593.37    11934.86    956.19 o
   3   3   9     1779.95      128.19   1166.38 o
   4   3   9     4210.28     4721.23    508.05 o
   5   3   9     2838.54     3002.28   1060.37 o
   6   3   9    16054.06    15976.04   1225.39 o
   7   3   9     6725.71     6866.20    525.49 o
   8   3   9      997.87     1004.93   1082.48 o
   9   3   9      116.85     -637.76    894.13 o
  10   3   9     1963.28     1172.71   1035.02 o
  11   3   9      340.20      803.93   1139.43 o
  12   3   9     1615.38     1952.91   1098.31 o
  13   3   9     2225.77     3059.17   1039.77 o
  14   3   9        3.41    -1069.79   1231.20 o
  15   3   9       16.38     1607.84   1017.56 o
   1   4   9     5281.35     6292.21   2200.81 o
   2   4   9    12838.41    12765.82   1047.99 o
   3   4   9      144.09     1057.13    936.86 o
   4   4   9     3736.63     4156.11    490.63 o
   5   4   9    25386.82    29571.43   2063.38 o
   6   4   9       83.95      257.95    913.12 o
   7   4   9    11246.89    10526.68    951.36 o
   8   4   9    15627.00    19298.21   1486.54 o
   9   4   9     9060.20    11048.40    997.20 o
  10   4   9    25093.11    25422.29   1898.55 o
  11   4   9     5643.77     6462.27    623.59 o
  12   4   9       85.64     -993.83   1093.52 o
  13   4   9     3717.06     2813.96   1501.94 o
  14   4   9     4170.72     3717.68   1468.72 o
  15   4   9      379.12      650.42   1239.13 o
   0   5   9      349.44    -1359.40   1359.40 o
   1   5   9       28.42      460.51   1379.96 o
   2   5   9     9577.12     9354.97    805.70 o
   3   5   9     1413.05     2039.95   1253.40 o
   4   5   9     2457.54     1304.08   1150.57 o
   5   5   9     1206.54     1288.21   1133.12 o
   6   5   9    11504.46     9586.44    666.43 o
   7   5   9     4786.70     4597.75    571.36 o
   8   5   9      757.61     -989.09   1332.51 o
   9   5   9       41.46     -428.87   1133.09 o
  10   5   9      805.07     -144.01   1218.57 o
  11   5   9      265.43     1625.26   1012.82 o
  13   5   9     1202.08      633.03   1381.58 o
   1   6   9    18839.88    20229.12   1152.33 o
   3   6   9     1375.11      476.35   1373.68 o
   4   6   9     8120.18     7524.74    648.96 o
   5   6   9    10068.01     9817.11    775.62 o
   6   6   9     8786.02     8110.50    698.04 o
   7   6   9      176.49     -302.27   1028.65 o
   8   6   9     5394.19     4634.19    650.50 o
   9   6   9      814.50      916.30   1183.75 o
  10   6   9     3985.74      477.96   1435.47 o
  11   6   9     1267.15     2009.86    534.91 o
  12   6   9     6550.64     6755.12    747.05 o
   0   7   9      412.72     -601.36   1593.62 o
   1   7   9       51.22     -957.25   1066.77 o
   2   7   9     4553.17     3798.45   1820.09 o
   3   7   9      783.34    -1106.20   1498.68 o
   4   7   9     1364.23     -911.56   1495.53 o
   5   7   9      991.13    -1261.30   1577.82 o
   6   7   9     5901.31     4949.19   1818.56 o
   7   7   9     1952.05     1399.01   1376.85 o
   8   7   9      306.55        0.00   1417.95 o
   9   7   9       41.28      699.48   1262.86 o
  10   7   9      890.75     1759.80   1408.47 o
   1   8   9     1957.43      444.62   1195.84 o
   2   8   9     2963.50     2680.97   1530.40 o
   4   8   9     1262.88     1775.64   1842.11 o
   5   8   9     7317.86     7603.64    767.64 o
   6   8   9       59.03     -761.20   1571.45 o
   7   8   9     3379.98     3760.35   1683.93 o
   1   9   9       15.99     1600.50    623.51 o
   2   9   9     2736.02     1644.34   1924.46 o
   0   0  10    12407.09    12197.43    856.43 o
   1   0  10      770.38     1340.43    966.94 o
   2   0  10    33966.70    35506.52   2388.64 o
   3   0  10    25016.16    24868.79   1824.30 o
   4   0  10     7265.37     6551.32    569.82 o
   5   0  10     4681.15     4699.10    618.84 o
   6   0  10     2899.08     3298.23    460.55 o
   7   0  10    25269.96    23147.84   1657.94 o
   8   0  10       82.87      520.65    884.63 o
   9   0  10     6797.81     7773.02    563.47 o
  10   0  10     3054.45     2307.48    989.14 o
  11   0  10     8069.24     7496.24    644.21 o
  12   0  10      692.66     -147.18   1174.26 o
  13   0  10        4.02     1061.88    921.03 o
  14   0  10     2934.69     3458.04    538.09 o
  15   0  10     3165.01     3163.67   1638.02 o
   1   1  10      807.64     1588.24    494.83 o
   2   1  10     4477.42     4843.81    480.35 o
   3   1  10     5794.20     6274.64    366.68 o
   4   1  10     3947.17     3954.57    333.94 o
   5   1  10      677.08      204.83    732.40 o
   6   1  10     2433.53      979.67    787.85 o
   7   1  10    10069.66    10062.23    950.55 o
   8   1  10      721.50      918.06    709.94 o
   9   1  10     1289.57      802.37   1038.17 o
  10   1  10      117.22    -1031.81   1031.81 o
  11   1  10     6038.81     6311.51    434.23 o
  12   1  10       40.33     -670.49    684.00 o
  13   1  10     1083.24     -550.45    915.08 o
  14   1  10     3406.99     3723.14    524.90 o
  15   1  10     4339.37     4116.36    619.17 o
   0   2  10     1411.26     1988.83    822.40 o
   1   2  10     1916.13     1772.92    526.38 o
   2   2  10     7781.26     7855.96    453.48 o
   3   2  10      205.51     -296.56   1668.78 o
   4   2  10     3584.52     3893.36    845.93 o
   5   2  10    48719.50    47248.51   1929.34 o
   6   2  10    15210.81    15072.68    820.32 o
   7   2  10     7195.38     7443.20    409.62 o
   8   2  10    10917.84    11118.37    556.23 o
   9   2  10     1198.45     1524.24    731.86 o
  10   2  10    15100.21    13740.87    852.48 o
  11   2  10       80.71      430.67    838.27 o
  12   2  10     2155.83     2722.53    486.96 o
  13   2  10     6818.26     6837.82    503.41 o
  14   2  10      387.10       41.86    760.56 o
   1   3  10      464.14      836.65    791.83 o
   2   3  10     3782.86     1793.18   1156.94 o
   3   3  10     4341.29     3915.61    523.88 o
   4   3  10     2867.16     3641.66    517.52 o
   5   3  10      489.09      438.37   1155.26 o
   6   3  10     2188.74     -433.64   1253.42 o
   7   3  10     8674.34     9451.21    672.71 o
   8   3  10      518.12     1889.56    810.27 o
   9   3  10      957.95      590.29    930.55 o
  10   3  10      150.49      299.10   1183.74 o
  11   3  10     5471.14     4661.11    667.91 o
  12   3  10       45.39     1117.26   1117.26 o
  13   3  10      690.02     1821.52   1205.91 o
  14   3  10     2793.72     2242.57   1473.42 o
   0   4  10     8855.13     8465.21    832.60 o
   1   4  10      391.17      941.34    839.03 o
   2   4  10    22743.29    21474.33   1762.34 o
   3   4  10    16726.48    17009.63   1407.44 o
   4   4  10     4576.42     4642.06    555.53 o
   5   4  10     3081.67     2932.63    500.11 o
   6   4  10     1962.96     3130.39   1125.23 o
   7   4  10    15315.66    15997.01   1272.79 o
   8   4  10       63.05    -1046.05   1204.31 o
   9   4  10     4581.55     3619.60   1331.04 o
  10   4  10     2370.31     3529.22   1237.60 o
  11   4  10     4944.82     4714.85    626.75 o
  12   4  10      593.72    -1715.48   1715.48 o
  13   4  10        3.41    -1008.07   1422.69 o
   1   5  10      538.32      -15.08    794.46 o
   2   5  10     2247.04     3410.52    511.18 o
   3   5  10     3477.41     3064.02    550.77 o
   4   5  10     1773.32     1588.93    552.33 o
   5   5  10      233.92     -653.59   1224.88 o
   6   5  10     1095.38      647.27    856.16 o
   7   5  10     5500.16     5598.08    663.16 o
   8   5  10      272.45      805.51   1300.85 o
   9   5  10      916.25        0.00   1592.06 o
  10   5  10       74.30        0.00   1142.59 o
  11   5  10     3166.08     2358.13   1326.25 o
  12   5  10       25.69    -1489.15   1489.15 o
   0   6  10      446.63      978.01   1254.95 o
   1   6  10     1115.85     1381.97   1870.59 o
   2   6  10     4024.81     4735.34    751.77 o
   3   6  10       78.71      370.31   1224.87 o
   4   6  10     1800.81     -367.16   1467.07 o
   5   6  10    19578.83    22932.91   1983.78 o
   6   6  10     7197.09     7741.37    769.23 o
   7   6  10     2838.88     -178.84   1625.35 o
   8   6  10     4977.43     6694.80    716.96 o
   9   6  10      543.76     -715.31   1408.47 o
  10   6  10     6718.12     5609.24   1889.79 o
   1   7  10      194.61     -547.06   1134.01 o
   2   7  10     1086.02     2739.42   1280.29 o
   3   7  10     1424.48    -1235.99   1671.20 o
   4   7  10      897.94     2445.05   1411.64 o
   5   7  10      166.59     -810.26   1592.03 o
   6   7  10      962.57     -598.20   1421.14 o
   7   7  10     3445.14     4339.60   1577.90 o
   8   7  10      203.42      982.75   1429.03 o
   0   8  10     2670.42      471.62   2103.30 o
   1   8  10       57.51      691.14   1109.15 o
   2   8  10     7035.81     7130.32    872.10 o
   3   8  10     4686.08     3098.89   1981.52 o
   4   8  10     1587.92     2839.15   1618.97 o
   1   0  11    15302.17    15960.35    900.80 o
   2   0  11      293.01      382.97    504.83 o
   3   0  11    44012.50    45896.71   2914.98 o
   4   0  11     3243.96     3920.22    522.28 o
   5   0  11     1518.37     1500.29   1016.02 o
   6   0  11      863.03        0.00   1103.04 o
   7   0  11      807.46     -751.71   1174.26 o
   8   0  11      733.62        0.00   1286.62 o
   9   0  11      211.71     1074.54   1137.84 o
  10   0  11     2766.43     2193.52   1289.84 o
  11   0  11     3345.51     3534.04   1456.04 o
  12   0  11     1295.93     1497.11   1190.10 o
  13   0  11      332.60     -693.16   1362.56 o
   0   1  11     1859.74     2137.07    875.35 o
   1   1  11    12717.37    12232.63    480.79 o
   2   1  11     8031.29     8339.28    478.30 o
   3   1  11     4468.12     4336.65    728.83 o
   4   1  11      626.44      275.85    796.52 o
   5   1  11     2111.57     2033.58    475.75 o
   6   1  11      189.26      715.32    660.58 o
   7   1  11       78.39      150.46    753.55 o
   8   1  11     1432.83     -437.06    920.27 o
   9   1  11     1605.43     1677.59    853.80 o
  10   1  11     1286.06      792.22    949.55 o
  11   1  11       90.99      711.22    828.79 o
  12   1  11       28.32     -698.69    768.47 o
  13   1  11      968.60     -173.94    859.07 o
   1   2  11     2801.53     3229.56    502.61 o
   2   2  11     1438.65     1517.15    846.68 o
   3   2  11    15732.17    16727.90    963.10 o
   4   2  11       65.56     -827.53    827.53 o
   5   2  11      730.66     1273.87    752.78 o
   6   2  11       16.07       23.25    923.58 o
   7   2  11    21635.27    21568.35   1160.97 o
   8   2  11     1441.91     1967.27    819.97 o
   9   2  11    12420.11    12494.09   1101.74 o
  10   2  11     4197.91     4714.38    605.99 o
  11   2  11    11179.04    13292.04    647.63 o
  12   2  11      239.41      437.82    836.69 o
  13   2  11     1517.57     1202.79    983.25 o
   0   3  11     1428.76     1226.49   1435.40 o
   1   3  11    10081.55    10905.75   2307.88 o
   2   3  11     6588.53     7886.98    716.99 o
   3   3  11     3559.48     4184.56    547.60 o
   4   3  11      493.05    -1372.06   1372.06 o
   5   3  11     1974.31     1508.22   1329.39 o
   7   3  11       23.61      501.66   1262.86 o
   8   3  11     1212.19    -1008.10   1364.17 o
   9   3  11     1683.30     1356.27   1459.15 o
  10   3  11     1107.37     3443.66   1218.58 o
  11   3  11       83.24    -1523.97   1523.97 o
  12   3  11       24.68      545.97    943.19 o
   1   4  11     9824.99    10207.99    571.55 o
   2   4  11      131.00     1234.37   1155.25 o
   3   4  11    28844.74    36252.68   2885.27 o
   4   4  11     1977.39      172.51   1215.44 o
   5   4  11      705.40     1373.65   1285.03 o
   6   4  11      562.76     2399.14    966.93 o
   7   4  11      764.17      854.57    921.05 o
   8   4  11      474.71     2055.72   1109.36 o
   9   4  11      163.71      519.07   1370.47 o
  10   4  11     1780.34    -1576.26   1576.26 o
  11   4  11     2389.25     2823.37    577.66 o
   0   5  11      665.95     1951.29   1484.43 o
   1   5  11     6713.26     7241.61   1139.59 o
   2   5  11     4236.84     3785.76    721.70 o
   3   5  11     2783.91     1316.75   1609.52 o
   4   5  11      298.06    -1555.63   1555.63 o
   5   5  11     1115.75     -555.48   1471.79 o
   6   5  11      152.70        0.00    903.63 o
   7   5  11       87.64      919.45   1178.99 o
   8   5  11      725.96     1288.20   1438.54 o
   9   5  11      831.50      740.63   1335.68 o
  10   5  11      763.71     -936.87   1462.28 o
   1   6  11      785.10     1649.51    954.42 o
   2   6  11      480.02      634.60   1679.08 o
   3   6  11     7048.83     8926.81    906.93 o
   4   6  11       11.74      618.77   1384.71 o
   5   6  11      410.08      612.44   1542.98 o
   7   6  11    10187.45    11732.17   1063.69 o
   8   6  11      582.68    -1677.50   1677.50 o
   0   7  11      404.14     2856.49   1649.00 o
   1   7  11     3748.66     4435.03    743.97 o
   2   7  11     2449.29     3040.18   1824.75 o
   3   7  11     1150.54     2984.72   1505.02 o
   4   7  11      183.49     2733.04   1579.37 o
   0   0  12     2621.55     2318.55   1702.91 o
   1   0  12      297.44    -1365.73   1365.73 o
   2   0  12    26878.36    31386.79   2299.26 o
   3   0  12    10849.87    10157.62    845.28 o
   4   0  12     1016.81        0.00   1281.88 o
   5   0  12      950.02     1213.83   1053.99 o
   6   0  12     1372.92     2077.92   1123.63 o
   7   0  12     3853.26     2437.30   1372.16 o
   8   0  12     1456.69     1370.51    576.06 o
   9   0  12       42.27     -531.73   1474.92 o
  10   0  12     4647.67     4950.61    669.47 o
  11   0  12     2019.14     2744.22    590.30 o
   1   1  12      176.79      155.53    637.79 o
   2   1  12      147.23     -422.36   1609.43 o
   3   1  12     4190.61     4066.98   1029.53 o
   4   1  12      218.99      495.71    857.55 o
   5   1  12      323.64     1402.95    790.79 o
   6   1  12     2043.26     2720.37    828.95 o
   7   1  12       37.01     -700.74    905.15 o
   8   1  12     1107.91     2114.87   1041.64 o
   9   1  12     6415.49     6009.96    503.97 o
  10   1  12     4195.23     5088.93    621.30 o
  11   1  12      654.85     -162.51   2138.02 o
   0   2  12     5159.36     6726.03    698.77 o
   1   2  12     2242.67     2205.14    477.78 o
   2   2  12    19733.79    21306.65   1120.94 o
   3   2  12      744.24      956.71   1763.76 o
   4   2  12      879.70     2001.74    885.08 o
   5   2  12     9754.51    10665.99    636.77 o
   6   2  12     2817.30      548.54   1108.99 o
   7   2  12       19.51    -1196.55   1257.32 o
   8   2  12     3487.58     1229.72   1046.81 o
   9   2  12      508.23      439.14    989.04 o
  10   2  12     5316.81     5581.92    896.60 o
   1   3  12      222.72      606.64    851.21 o
   2   3  12      180.04    -1175.82   1664.83 o
   3   3  12     3517.73     2533.82   1796.31 o
   4   3  12      134.67     -193.06   1042.89 o
   6   3  12     1783.90      384.57   1577.84 o
   7   3  12       36.88     -769.11   1438.52 o
   8   3  12      961.86      772.29   1544.58 o
   9   3  12     4938.48     5732.50    704.30 o
  10   3  12     3384.41     3350.44   1435.45 o
   0   4  12     1358.80     3021.14   1598.40 o
   1   4  12      175.14     -155.08   1116.66 o
   2   4  12    18196.04    20921.38   1849.13 o
   3   4  12     6979.45     3379.21   1812.27 o
   4   4  12      605.26     -990.67   1759.79 o
   5   4  12      605.88     1281.86    564.97 o
   6   4  12     1073.81        0.00   1655.36 o
   7   4  12     2560.03     3516.57   1587.36 o
   8   4  12      985.08     1372.08   1455.96 o
   1   5  12       98.00      669.01    974.96 o
   2   5  12      105.92     -430.45   1457.51 o
   3   5  12     2090.82     1278.74   1478.14 o
   4   5  12      151.80     1063.46   1459.10 o
   5   5  12      209.80     -840.32   1392.63 o
   6   5  12     1088.28     3133.48   1492.35 o
   0   6  12     1858.69     5214.62   1807.31 o
   1   6  12     1010.65     1782.00   1214.72 o
   2   6  12     9116.85     8297.14   1085.82 o
   3   6  12      270.85     -702.65   1857.90 o
   1   0  13      184.08     1545.98    981.25 o
   2   0  13     2220.79     1414.85   1579.44 o
   3   0  13     2889.48     2837.65   1596.87 o
   4   0  13      910.21     -200.98   1462.29 o
   5   0  13     1165.94     1995.61   1519.26 o
   6   0  13      113.43     -996.99   1212.22 o
   7   0  13     7834.28     9544.20    848.37 o
   8   0  13     5930.56     6216.92    821.43 o
   0   1  13     3189.69      300.38   1934.78 o
   1   1  13      192.53      870.25    605.84 o
   2   1  13      162.64     1004.27    917.87 o
   3   1  13       30.38     -346.00   1031.80 o
   4   1  13     6897.18     7801.65    559.51 o
   5   1  13     1906.46     2710.76    834.03 o
   6   1  13     1205.04     2369.28   1042.63 o
   7   1  13      810.66     1814.43    921.50 o
   8   1  13     3457.93     4465.42    503.06 o
   1   2  13     6763.74     7318.01    417.06 o
   2   2  13        4.40     2053.52   1180.57 o
   3   2  13     9035.02     8689.65    641.13 o
   4   2  13     1443.66     1382.73   1343.61 o
   5   2  13       60.72      754.83   2594.56 o
   6   2  13     2159.69     2192.44   1120.26 o
   7   2  13      230.85     2146.71   1117.27 o
   0   3  13     2800.90     2657.22   1796.28 o
   1   3  13      144.14     -691.05   2546.29 o
   2   3  13       98.08        0.00   1536.64 o
   3   3  13       43.55     2008.23   1682.23 o
   4   3  13     5803.45     6552.45    818.27 o
   6   3  13      971.23     -655.18   1649.02 o
   1   4  13      106.02      340.69   1007.79 o
   2   4  13     1355.95     1797.80   1853.20 o
   3   4  13     2013.46     2714.15   1467.07 o
   4   4  13      635.60      672.58   1604.71 o
   0   0  14      928.89     -454.19   1636.36 o
   1   0  14      282.01     -681.91   1362.56 o
   3   0  14      184.83     1378.38   1590.45 o
   1   1  14     1018.07      759.92    794.82 o
   2   1  14     1127.57     1038.64   1149.76 o
 
